# Supplementary material for: Two fingerprinting sets for Humulus lupulus based on KASP and microsatellite markers
Source: PLoS One. 2022 Apr 14;17(4):e0257746. doi: 10.1371/journal.pone.0257746 (PMC9009645; doi:10.1371/journal.pone.0257746)
Supplement: S1 Table — Samples are listed under each of the three source programs that provided the leaf tissue. All samples were genotyped with the 9-SSR multiplex set. Includes sample name, other name(s), name in dendrogram, local number, PI number, pedigree, accession type [cultivated (CULT) vs. Wild North American (WNA)], and sex. (XLSX) [file pone.0257746.s002.xlsx]

## Sheet: S1 Table
S1 Table. List of accessions used in SSR and KASP genotyping. Samples are listed under each of the three source programs that provided the leaf tissue. All samples were genotyped with the 9-SSR multiplex set. Includes sample name, other name(s), name in dendrogram, local number, PI number, pedigree, accession type [cultivated (CULT) vs. Wild North American (WNA)], and sex.
Sample Name	Other Names	Name in Dendrogram	Local Number	PI Number	Pedigree	Accession Type	Sex
USDA-ARS-NCGR
Ahil	USDA 21050	Ahil_160.002	160.002	PI 558720	Brewer's Gold (USDA 19001)/Yugoslavian wild male 3/3 (USDA 21087M)	CULT	Female
Ahild	USDA 21050	Ahil_1484.001	1484	PI 684711	Brewer's Gold (USDA 19001)/Yugoslavian wild male 3/3 (USDA 21087M)	CULT	Female
Alliance	USDA 66050	Alliance_167.001	167.001	PI 558722	Whitbread's Golding/3/BB1/unknown male (OP)//unknown male (OP)	CULT	Female
Alliance	USDA 66050	Alliance_167.005	167.005	PI 558722	Whitbread's Golding/3/BB1/unknown male (OP)//unknown male (OP)	CULT	Female
Alliancea	USDA 66050	Alliance_167.008	167.008	PI 558722	Whitbread's Golding/3/BB1/unknown male (OP)//unknown male (OP)	CULT	Female
Alpharoma	USDA 21406	Alpharoma_627.002	627.002	PI 558775	Tetraploid Smooth Cone (USDA 66056) /unknown male (OP)	CULT	Female
Amos' Early bird Gold	-	EarlybirdGold_1517.001	1517	PI 684738	Bramling open pollinated	CULT	Female
Apolond	USDA 21051	Apolon_162.002	162.002	PI 559175	Brewer's Gold (USDA 19001)/Yugoslavian wild male 3/3 (USDA 21087M)	CULT	Female
Apolond	USDA 21051	Apolon_1482.001	1482	PI 684709	Brewer's Gold (USDA 19001)/Yugoslavian wild male 3/3 (USDA 21087M)	CULT	Female
Aquila	USDA 21222	Aquila_271.002	271.002	PI 559179	Brewer's Gold (USDA 19001)/unknown male (OP)	CULT	Female
Aromatd	-	Aromat_185.002	185.002	PI 558953	Unknown, probably selection of landrace	CULT	Female
Aromatd	-	Aromat_1538.001	1538	PI 684749	Unknown, probably selection of landrace	CULT	Female
Atlas	USDA 21052	Atlas_1483.001	1483	PI 684710	Brewer's Gold (USDA 19001)/Yugoslavian wild male 3/3 (USDA 21087M)	CULT	Female
Aurorad	USDA 21053	Aurora_161.002	161.002	PI 559174	Northern Brewer (USDA 64107)/Yugoslavian wild male TG	CULT	Female
Backa Ed	-	BackaE_1467.001	1467	PI 684699	Indigenous landrace grown in the Backa Region	CULT	Female
Backaad	USDA 21080	Backa_158.004	158.004	PI 558718	Landrace from Yugoslavia (Backa Region)	CULT	Female
Banner	USDA 21287	Banner_611.002	611.002	PI 558759	Brewer's Gold (USDA 19001)/unknown male (OP)	CULT	Female
Bitter Gold	USDA 21257	BitterGold_1603.001	1603	PI 689629	Female diploid (2n=2X=20) accession (USDA 21055)/male diploid accession (USDA 21110M)	CULT	Female
Bitter Golda	USDA 21257	BitterGold_1603.002	1603	PI 689629	Female diploid (2n=2X=20) accession (USDA 21055)/USDA male diploid accession (USDA 21110M)	CULT	Female
Blato	USDA 21527	Blato_807.002	807.002	PI 641267	Unknown, probably related to Saazer	CULT	Female
Bliskd	USDA 21238	Blisk_166.002	166.002	PI 559177	Tetraploid Atlas/Yugoslavian male 1/9. The female parent was developed from diploid Atlas (USDA 21052) by colchicine treatment at Zalec, Slovenia	CULT	Female
Bliskd	USDA 21238	Blisk_1485.001	1485	PI 684712	Tetraploid Atlas/Yugoslavian male 1/9. The female parent was developed from diploid Atlas (USDA 21052) by colchicine treatment at Zalec, Slovenia	CULT	Female
Blue Northern Brewer	USDA 21079	BlueNorthernBrewer_114.002	114.002	PI 558653	Mutation of Northern Brewer	CULT	Female
Bobek	USDA 21239	Bobek_139.002	139.002	PI 558704	Northern Brewer/Yugoslavian male TG	CULT	Female
Bobek	USDA 21239	Bobek_1486.001	1486	PI 684713	Northern Brewer/Yugoslavian male TG	CULT	Female
Bramling	USDA 21284	Bramling_207.002	207.002	PI 558686	Unknown, probably from England near 1900	CULT	Female
Brewer's Gold	USDA 21116	BrewersGold_130.002	130.002	PI 302781	Wild Manitoba BB1/unknown male (OP)	CULT	Female
Brewer's Gold	USDA 21116	BrewersGold_1512.001	1512	PI 684735	Wild Manitoba BB1/unknown male (OP)	CULT	Female
Buket	USDA 21240	Buket_153.002	153.002	PI 558714	Northern Brewer/Yugoslavian male 2/137//Yugoslavian male TG	CULT	Female
Buket	USDA 21240	Buket_1487.001	1487	PI 684714	Northern Brewer/Yugoslavian male 2/137//Yugoslavian male TG	CULT	Female
Bullion	USDA 64100	Bullion_1513.001	1513	PI 684736	Wild Manitoba BB1/unknown male (OP)	CULT	Female
Bullion 10A	USDA 21056	Bullion10A_132.004	132.004	PI 558668	Wild Manitoba BB1/unknown male (OP)	CULT	Female
Burlington-N#2d	-	BurlingtonN2_1003.009	1003.01	PI 635244	Collected from the wild in North Dakota	WNA	Female
Burlington-N#2d	-	BurlingtonN2_1003.011	1003.01	PI 635244	Collected from the wild in North Dakota	WNA	Female
Burlington-N#2d	-	BurlingtonN2_1003.013	1003.01	PI 635244	Collected from the wild in North Dakota	WNA	Female
Calicrossd	USDA 66054	Calicross_175.002	175.002	PI 558728	California Cluster/Fuggle Seedling	CULT	Female
Calicrossd	USDA 66054	Calicross_1534.001	1534	PI 684748	California Cluster/Fuggle Seedling	CULT	Female
Canadian Red Vine	USDA 21679	CanadianRedVine_917.003	917.003	PI 617389	Unknown	WNA	Female
Canterbury Golding	USDA 21681	CanterburyGolding_919.005	919.005	PI 617391	Origin from near Canterbury, Kent, England	CULT	Female
Canterbury Whitebined	-	CanterburyWhitebine_1556.001	1556	PI 684766	Selection of hops from Canterbury, England	CULT	Female
Cascade	USDA 56013	Cascade_196.002	196.002	PI 558681	Fuggle/Serebrianka-Fuggle S//unknown male (OP); selection 55187	CULT	Female
Cekin	USDA 21613	Cekin_1489.001	1489	PI 684715	Aurora (USDA 21053)/Yugoslavian wild male 3/3 (USDA 21087M)	CULT	Female
Celeiad	USDA 21611	Celeia_889.004	889.004	PI 617361	Tetraploid Savinja Golding x diploid Yugoslav male 105/58 = Tetraploid USDA 21049 x diploid Yugoslav male 105/58	CULT	Female
Celeiad	USDA 21611	Celeia_889.005	889.005	PI 617361	Tetraploid Savinja Golding x diploid Yugoslav male 105/58 = Tetraploid USDA 21049 x diploid Yugoslav male 105/58	CULT	Female
Celeiad	USDA 21611	Celeia_1490.001	1490	PI 684716	Tetraploid Savinja Golding x diploid Yugoslav male 105/58 = Tetraploid USDA 21049 x diploid Yugoslav male 105/58	CULT	Female
Centennial	USDA 21507	Centennial_603.001	603.001	PI 546055	OR6619-04/USDA 63015M = Brewers Gold//Brewers Gold/Fuggle*2/4/Brewers Gold*2/3/East Kent Golding//Bavarian/unknown male (OP)	CULT	Female
Centennial	USDA 21507	Centennial_603.002	603.002	PI 546055	OR6619-04/USDA 63015M = Brewers Gold//Brewers Gold/Fuggle*2/4/Brewers Gold*2/3/East Kent Golding//Bavarian/unknown male (OP)	CULT	Female
Cerera	USDA 21612	Cerera_1491.001	1491	PI 684717	Tetraploid Savinja Golding x diploid Yugoslav male 105/58 = Tetraploid USDA 21049 x diploid Yugoslav male 105/58	CULT	Female
Chinook	USDA 21226	Chinook_243.002	243.002	PI 558693	USDA 68052/USDA 63012M	CULT	Female
CHUM 1601d	USDA 21272M	CHUM1601_1601.001	1601	PI 664286	USDA 64107/USDA 21110M	CULT	Male
CHUM 43d	USDA 58111M	CHUM43_43.003	43.003	PI 558588	USDA 19082/USDA 19038M Full pedigree = Fuggle/unknown male (OP)//Fuggle/3/Late Grape/4/Brewers Gold/3/Belgium #31//Belgium #31/unknown male (OP)	CULT	Male
Cicero	USDA 21614	Cicero_892.002	892.002	PI 617364	Aurora x tetraploid Yugoslav male 3/3; (USDA 21053 x tetraploid USDA 21087M)	CULT	Female
Cicero	USDA 21614	Cicero_1492.001	1492	PI 684718	Aurora x tetraploid Yugoslav male 3/3; (USDA 21053 x tetraploid USDA 21087M)	CULT	Female
Cobbs Golding	-	CobbsGolding_1523.001	1523	PI 684742	Selection of traditional English hop	CULT	Female
Columbia	USDA 21040	Columbia_180.003	180.003	PI 558672	USDA 21003/Fuggle seedling 2-4; selection 6761-61 = 4X Fuggle///Fuggle/unknown male (OP)	CULT	Female
Comet	USDA 62013	Comet_1530.001	1530	PI 684746	Sunshine seedling 25 S (USDA 19120)/Utah 524 2 (USDA 58006M)	CULT	Female
Comet (male)	USDA 21184M	Cometmale_56.002	56.002	PI 558601	Monoecious form of 'Comet'	CULT	Male
Crystal	USDA 21490	Crystal_806.001	806.001	PI 572234	Tettnanger/Tetrapl.Hallertau mf//Cascade/USDA 56009- 64045M	CULT	Female
Crystala	USDA 21490	Crystal_806.007	806.007	PI 572234	Tettnanger/Tetrapl.Hallertau mf//Cascade/USDA 56009- 64045M	CULT	Female
Danaa	-	Dana_1599.003	1599	PI 665033	Hallertauer Magnum/Slovenian male 2/1	CULT	Female
Defender	USDA 62053	Defender_184.002	184.002	PI 284730	Unknown-presumed mass selection from Wye College	CULT	Female
Density	USDA 62052	Density_1516.001	1516	PI 684737	Unknown-presumed mass selection from Wye College	CULT	Female
Dunav	USDA 21081	Dunav_157.002	157.002	PI 558717	Northern Brewer (64107)/male (Sx-502)	CULT	Female
Dunav	USDA 21081	Dunav_1465.001	1465	PI 684697	Northern Brewer (64107)/male (Sx-502)	CULT	Female
Early Cluster E-2	USDA 65103	EarlyClusterE2_602.002	602.002	PI 559280	Probably a somatic mutation of an Ore. or Pac. coast Cluster	CULT	Female
Early Prolificd	USDA 21276	EarlyProlific_147.003	147.003	PI 558711	Unknown-presumed mass selection from Wye College	CULT	Female
Early Promise	USDA 21277	EarlyPromise_1518.001	1518	PI 684739	Unknown, probably mass selection from an old English variety made at Wye College, England	CULT	Female
Eastern Green-Kirin C827	USDA 21700	EasternGreenKirinC827_929.002	929.002	PI 617401	Toyomidori/unknown male (OP)	CULT	Female
Eastwell Golding	USDA 21669	EastwellGolding_910.003	910.003	PI 617382	Clonal selection made about 1889 in Kent, England	CULT	Female
Elsasserd	USDA 21170	Elsasser_209.003	209.003	PI 558687	Unknown, probably developed from old French landrace	CULT	Female
Eroica	USDA 21220	Eroica_1528.001	1528	PI 684744	Brewer's Gold (USDA 19001)/unknown male (OP)	CULT	Female
Eroica	USDA 21220	Eroica_134.004	134.004	PI 558947	Brewer's Gold (USDA 19001)/unknown male (OP)	CULT	Female
First Choice	USDA 66055	FirstChoice_173.002	173.002	PI 558726	California Cluster x Open Pollinated	CULT	Female
Francia B-5d	-	FranciaB5_1547.001	1547	PI 684758	Unknown	CULT	Female
Francia B-8d	-	FranciaB8_1548.001	1548	PI 684759	Unknown	CULT	Female
Frye Canyon Femaled	-	FryeCanyonFemale_1437.001	1437	PI 635233	Collected from the wild in Arizona.	WNA	Female
Fuggle (125)	-	Fuggle125_1587.001	1587	PI 684793	Seedling found in the hop yard of George Stace at Horsmonden, Kent, England	CULT	Female
Fuggle (57)	-	Fuggle57_1519.001	1519	PI 684740	Clone of Fuggle	CULT	Female
Fuggle H	USDA 48209	FuggleH_812.003	812.003	PI 558664	Fuggle (USDA 19209) clonal selection	CULT	Female
Fuggle N	USDA 21016	FuggleN_1520.001	1520	PI 684741	Seedling found in the hop yard of George Stace at Horsmonden, Kent, England, in 1861 and introduced by Richard Fuggle of Benchley in 1875.	CULT	Female
Fuggle Tetraploid	USDA 21003	FuggleTetraploid_241.003	241.003	PI 558692	Chromosome doubling of Fuggle by colchicine treatment	CULT	Female
Furano Ace	USDA 21701	FuranoAce_930.005	930.005	PI 617402	Brewer's Gold/Beikei No. 2//Saazer/unknown male (OP)	CULT	Female
Galena	USDA 21182	Galena_181.002	181.002	PI 558673	Brewer's Gold (USDA 19001)/unknown male (OP)	CULT	Female
Gold Brauer	Brewer's Gold	GoldBrauer_1493.001	1493	CHUM 1493	Wild Manitoba BB1/unknown male (OP)	CULT	Female
Golden Star	USDA 21039	GoldenStar_211.002	211.002	PI 558689	Saazer/White Vine OP, bud sport from Shinsuwase	CULT	Female
Green Bullet	USDA 21404	GreenBullet_623.002	623.002	PI 558771	Tetraploid Smooth Cone (USDA 66056) /unknown male (OP)	CULT	Female
Groene Beld	USDA 21216	GroeneBel_165.002	165.002	PI 558721	Old Belgian variety which probably arose as a landrace	CULT	Female
Groene Beld	USDA 21216	GroeneBel_1480.001	1480	PI 684708	Old Belgian variety which probably arose as a landrace	CULT	Female
Groene Beld	USDA 21216	GroeneBel_1553.001	1553	PI 684763	Old Belgian variety which probably arose as a landrace	CULT	Female
H. lupulus Htcl 1/22	-	Htcl122_1470.001	1470	PI 684701	Unknow, heat teated clone	CULT	Female
H. lupulus Htcl 1/23	-	Htcl123_1471.001	1471	PI 684702	-	CULT	Female
H. lupulus Htcl 2/23	-	Htcl223_1472.001	1472	PI 684703	-	CULT	Female
H. lupulus Htcl 4/12	-	Htcl412_1474.001	1474	PI 684705	-	CULT	Female
H. lupulus Htcl 4/6	-	Htcl46_1473.001	1473	PI 684704	-	CULT	Female
H. lupulus Htcl 6/4	-	Htcl64_1475.001	1475	PI 684706	-	CULT	Female
H. lupulus Htcl 7/18	-	Htcl718_1476.001	1476	PI 684707	-	CULT	Female
H. lupulus var. lupuloides BC-11	-	H.l.var.lupuloidesBC11_570.003	570.003	PI 559265	Collected from the wild in Montana	WNA	Female
H. lupulus var. lupuloides Brownville 7	-	H.l.var.lupuloidesBrownville7_492.002	492.002	PI 559198	Collected from the wild in Nebraska	WNA	Female
H. lupulus var. lupuloides Burlington-N	-	H.l.var.lupuloidesBurlingtonN_1002.006	1002.01	PI 635243	Collected from the wild in North Dakota	WNA	Female
H. lupulus var. lupuloides Iowa 25	-	H.l.var.lupuloidesIowa25_504.002	504.002	PI 559220	Collected from the wild in Iowa	WNA	Female
H. lupulus var. lupuloides Iowa 5 (Wild American)	USDA 21565	H.l.var.lupuloidesIowa5WildAmerican_758.002	758.002	PI 558906	Selected from the wild in Iowa	WNA	Female
H. lupulus var. lupuloides Logan W-4E	-	H.l.var.lupuloidesLoganW4E_952.003	952.003	PI 617424	Wild collected from Logan, Manitoba	WNA	Female
H. lupulus var. lupuloides Minot W-1	-	H.l.var.lupuloidesMinotW1_955.002	955.002	PI 617427	Wild collected fro Minot, North Dakota	WNA	Female
H. lupulus var. lupuloides Montana	-	H.l.var.lupuloidesMontana_542.003	542.003	PI 559232	Collected from the wild in Montana	WNA	Female
H. lupulus var. lupuloides Montana	-	H.l.var.lupuloidesMontana_542.005	542.005	PI 559232	Collected from the wild in Montana	WNA	Female
H. lupulus var. lupuloides Montana 14 (Wild American) Male	-	H.l.var.lupuloidesMontana14WildAmericanMale_795.001	795.001	PI 558943	Selected from the wild in Montana	WNA	Male
H. lupulus var. lupuloides Montana 63	-	H.l.var.lupuloidesMontana63_536.002	536.002	PI 559253	Collected from the wild in Montana	WNA	Female
H. lupulus var. lupuloides Montana BC2	-	H.l.var.lupuloidesMontanaBC2_544.001	544.001	PI 559234	Collected from the wild in Montana	WNA	Female
H. lupulus var. lupuloides North Dakota 2 (Wild American) male	-	H.l.var.lupuloidesNorthDakota2WildAmericanmale_782.001	782.001	PI 558930	Selected from the wild in North Dakota	WNA	Male
H. lupulus var. lupuloides North Dakota 2 (Wild American) male	-	H.l.var.lupuloidesNorthDakota2WildAmericanmale_782.003	782.003	PI 558930	Selected from the wild in North Dakota	WNA	Male
H. lupulus var. lupuloides North Dakota 3 (Wild American) male	-	H.l.var.lupuloidesNorthDakota3WildAmericanmale_783.001	783.001	PI 558931	Selected from the wild in North Dakota	WNA	Male
H. lupulus var. lupuloides Oxbow-S	-	H.l.var.lupuloidesOxbowS_1008.004	1008	PI 635249	Collected from the wild in Saskatchewan, Canada	WNA	Female
H. lupulus var. lupuloides Oxbow-S	-	H.l.var.lupuloidesOxbowS_1008.005	1008	PI 635249	Collected from the wild in Saskatchewan, Canada	WNA	Female
H. lupulus var. lupuloides Oxbow-S	-	H.l.var.lupuloidesOxbowS_1008.01	1008.01	PI 635249	Collected from the wild in Saskatchewan, Canada	WNA	Female
H. lupulus var. lupuloides Souris-E	-	H.l.var.lupuloidesSourisE_1000.009	1000.01	PI 635241	Collected from the wild in Manitoba, Canada	WNA	Female
H. lupulus var. lupuloides Souris-E	-	H.l.var.lupuloidesSourisE_1000.011	1000.01	PI 635241	Collected from the wild in Manitoba, Canada	WNA	Female
H. lupulus var. lupuloides Souris-E	-	H.l.var.lupuloidesSourisE_1000.015	1000.01	PI 635241	Collected from the wild in Manitoba, Canada	WNA	Female
H. lupulus var. lupuloides Souris-E	-	H.l.var.lupuloidesSourisE_1000.02	1000.02	PI 635241	Collected from the wild in Manitoba, Canada	WNA	Female
H. lupulus var. lupuloides Souris-E	-	H.l.var.lupuloidesSourisE_1000.024	1000.02	PI 635241	Collected from the wild in Manitoba, Canada	WNA	Female
H. lupulus var. lupuloides Souris-E	-	H.l.var.lupuloidesSourisE_1000.026	1000.03	PI 635241	Collected from the wild in Manitoba, Canada	WNA	Female
H. lupulus var. lupuloides Souris-E	-	H.l.var.lupuloidesSourisE_1000.028	1000.03	PI 635241	Collected from the wild in Manitoba, Canada	WNA	Female
H. lupulus var. lupuloides Wisconsin selection Male	USDA 21117M	H.l.var.lupuloidesWisconsinselection_44.002	44.002	PI 558589	Selected from the wild in Wisconsin	WNA	Male
H. lupulus var. lupulus Serbia K-11	-	H.l.var.lupulusK11_1563.001	1563	PI 684771	Wild collected from Kazakstan	CULT	Female
H. lupulus var. lupulus KAZ 93 05-02	-	H.l.var.lupulusKAZ9352_804.006	804.006	PI 617283	Wild collected from Kazakstan	CULT	Female
H. lupulus var. lupulus KAZ 93 05-02	-	H.l.var.lupulusKAZ9352_804.011	804.011	PI 617283	Wild collected from Kazakstan	CULT	Female
H. lupulus var. lupulus KAZ-067	-	H.l.var.lupulusKAZ067_1024.008	1024.01	PI 635261	Collected from the wild in F132.	CULT	Female
H. lupulus var. lupulus KAZ-067a	-	H.l.var.lupulusKAZ67_1024.007	1024.01	PI 635261	Collected from the wild in Kazakstan	CULT	Female
H. lupulus var. lupulus KAZ-098	-	H.l.var.lupulusKAZ098_1025.001	1025	PI 635262	Collected from the wild in Kazakstan	CULT	Female
H. lupulus var. lupulus KAZ-098	-	H.l.var.lupulusKAZ098_1025.007	1025.01	PI 635262	Collected from the wild in Kazakstan	CULT	Female
H. lupulus var. lupulus KAZ-098	-	H.l.var.lupulusKAZ098_1025.013	1025.01	PI 635262	Collected from the wild in Kazakstan	CULT	Female
H. lupulus var. lupulus Massachusetts Sample #1	-	H.l.var.lupulusMassachusettsSample1_1028.001	1028	PI 635264	-	CULT	Female
H. lupulus var. lupulus Massachusetts Sample #2	-	H.l.var.lupulusMassachusettsSample2_1029.001	1029	PI 635265	-	CULT	Female
H. lupulus var. lupulus Seed Lot # 4	-	H.l.var.lupulusSeedLot3_1589.001	1589	PI 684796	-	CULT	Female
H. lupulus var. lupulus Seed Lot #2	-	H.l.var.lupulusSeedLot2_1588.001	1588	PI 684794	-	CULT	Female
H. lupulus var. lupulus Seed Lot #3	-	H.l.var.lupulusSeedLot4_1590.001	1590	PI 684795	-	CULT	Female
H. lupulus var. lupulus Seed Lot #5	-	H.l.var.lupulusSeedLot5_1591.001	1591	PI 684797	-	CULT	Female
H. lupulus var. lupulus Wild Yugoslavian 17/17	USDA 21090M	WildYugoslavian1717_58.002	58.002	PI 558602	Selected from the wild in Yugoslavia	CULT	Male
H. lupulus var. lupulus Wild Yugoslavian 3/3	USDA 21087M	WildYugoslavian33_63.002	63.002	PI 558607	Selected from the wild in Yugoslavia	CULT	Male
H. lupulus var. lupulus Wild Yugoslavian 3/3	USDA 21087M	WildYugoslavian33_63.005	63.005	PI 558607	Selected from the wild in Yugoslavia	CULT	Male
H. lupulus var. neomexicanus Arizona 1-2 (Wild American)	USDA 60013M	H.l.var.neomexicanusArizona12WildAmerican_60.003	60.003	PI 558604	Selected from the wild in Arizona	WNA	Male
H. lupulus var. neomexicanus Arizona 1-4 (Wild American)d	USDA 60015	H.l.var.neomexicanusArizona14WildAmerican_123.002	123.002	PI 558661	Selected from the wild in Arizona	WNA	Female
H. lupulus var. neomexicanus Colorado 1-1 (Wild American)	USDA 60023M	H.l.var.neomexicanusColorado11WildAmerican_46.003	46.003	PI 558591	Selected from the wild in Colorado	WNA	Male
H. lupulus var. neomexicanus Colorado 1-3 (Wild American)	USDA 60025	H.l.var.neomexicanusColorado13WildAmerican_115.004	115.004	PI 558654	Selected from the wild in Colorado	WNA	Female
H. lupulus var. neomexicanus Colorado 2-1 (Wild American)d	USDA 60026M	H.l.var.neomexicanusColorado21WildAmerican_8.003	8.003	PI 558556	Collected from the wild in Colorado	WNA	Male
H. lupulus var. neomexicanus Colorado 3-1 (Wild American)d	USDA 60029	H.l.var.neomexicanusColorado31WildAmerican_106.003	106.003	PI 558646	Selected from the wild in Colorado	WNA	Female
H. lupulus var. neomexicanus Colorado 7-2 (Wild American)	USDA 60035	H.l.var.neomexicanusColorado72WildAmerican_112.003	112.003	PI 558651	Selected from the wild in Colorado	WNA	Female
H. lupulus var. neomexicanus OCJ-23	Deer Gulch #1A female	H.l.var.neomexicanusOCJ23_1353.001	1353	PI 635448	Collected from the wild in Colorado	WNA	Female
H. lupulus var. neomexicanus OCJ-24	Deer Gulch #1B female	H.l.var.neomexicanusOCJ24_1354.001	1354	PI 635449	Collected from the wild in Colorado	WNA	Female
H. lupulus var. neomexicanus OCJ-25	Deer Gulch #1 male	H.l.var.neomexicanusOCJ25_1355.001	1355	PI 635450	Collected from the wild in Colorado	WNA	Male
H. lupulus var. neomexicanus OCJ-35d	Willow Creek	H.l.var.neomexicanusOCJ35_1364.001	1364	PI 635459	Collected from the wild in Colorado	WNA	Female
H. lupulus var. neomexicanus OCJ-36	Willow Creek A female	H.l.var.neomexicanusOCJ36_1365.001	1365	PI 635460	Collected from the wild in Colorado	WNA	Female
H. lupulus var. neomexicanus OCJ-37	Willow Creek B female	H.l.var.neomexicanusOCJ37_1366.001	1366	PI 635461	Collected from the wild in Colorado	WNA	Female
H. lupulus var. neomexicanus OCJ-38	Willow Creek male	H.l.var.neomexicanusOCJ38_1367.001	1367	PI 635462	Collected from the wild in Colorado	WNA	Male
H. lupulus var. neomexicanus OCJ-56	-	H.l.var.neomexicanusOCJ56_1383.001	1383	PI 637831	Collected from the wild in New Mexico	WNA	Female
H. lupulus var. neomexicanus OCJ-57d	Pecos #1 female	H.l.var.neomexicanusOCJ57_1384.001	1384	PI 635478	Collected from the wild in New Mexico	WNA	Female
H. lupulus var. neomexicanus OCJ-58d	Pecos #1 male	H.l.var.neomexicanusOCJ58_1385.001	1385	PI 635479	Collected from the wild in New Mexico	WNA	Male
H. lupulus var. neomexicanus OCJ-59d	Pecos #2 female	H.l.var.neomexicanusOCJ59_1386.001	1386	PI 635480	Collected from the wild in New Mexico	WNA	Female
H. lupulus var. neomexicanus OCJ-70	Phantom Canyon #2C female	H.l.var.neomexicanusOCJ70_1397.001	1397	PI 635488	Collected from the wild in Colorado	WNA	Female
H. lupulus var. neomexicanus OCJ-73d	Phantom Canyon #2A male	H.l.var.neomexicanusOCJ73_1400.001	1400	PI 635489	Collected from the wild in Colorado	WNA	Male
H. lupulus var. neomexicanus OCJ-74	Phantom Canyon #2B male	H.l.var.neomexicanusOCJ74_1401.001	1401	PI 635490	Collected from the wild in Colorado	WNA	Male
H. lupulus var. neomexicanus OJ-2003-012 Female	Carlton Canyon Female	H.l.var.neomexicanusOJ2003012Female_1432.001	1432	PI 635230	Collected from the wild in New Mexico	WNA	Female
H. lupulus var. neomexicanus OJ-2003-013 Femaled	Windy Point Female	H.l.var.neomexicanusOJ2003013Female_1433.001	1433	PI 635231	Collected from the wild in New Mexico	WNA	Female
H. lupulus var. neomexicanus OJ-2003-015 Female	Bear Trap Canyon Female	H.l.var.neomexicanusOJ2003015Female_1434.001	1434	PI 635232	Collected from the wild in New Mexico	WNA	Female
H. lupulus var. neomexicanus OJ-2003-017 Female	Pitchfork Canyon Female	H.l.var.neomexicanusOJ2003017Female_1438.001	1438	PI 635234	Collected from the wild in Arizona	WNA	Female
H. lupulus var. neomexicanus OJ-2003-017 Male	Pitchfork Canyon Male	H.l.var.neomexicanusOJ2003017Male_1439.001	1439	PI 635235	Collected from the wild in Arizona	WNA	Male
H. lupulus var. neomexicanus OJ-2003-19 Femaled	Lookout Canyon Female	H.l.var.neomexicanusOJ200319Female_1441.001	1441	PI 635237	Collected from the wild in Arizona	WNA	Female
H. lupulus var. neomexicanus Utah 12 (Wild American)	USDA 21599	H.l.var.neomexicanusUtah12WildAmerican_752.001	752.001	PI 558900	Selected from the wild in Utah	WNA	Female
H. lupulus var. neomexicanus Wyoming 2-3 (Wild American)	USDA 60037	H.l.var.neomexicanusWyoming23WildAmerican_81.003	81.003	PI 558625	Selected from the wild in Wyoming	WNA	Female
H. lupulus var. neomexicanus Wyoming 3-1 (Wild American)	USDA 60038	H.l.var.neomexicanusWyoming31WildAmerican_91.002	91.002	PI 558635	Selected from the wild in Wyoming	WNA	Female
H. lupulus var. pubescens 29	-	H.l.var.pubescens29_496.002	496.002	PI 559200	Collected from the wild in Missouri	WNA	Female
H. lupulus var. pubescens 31	-	H.l.var.pubescens31_509.002	509.002	PI 559205	Collected from the wild in Iowa	WNA	Female
H. lupulus var. pubescens HDF-2007-077 Kansas	-	H.l.var.pubescensHDF2007077Kansas_1458.001	1458	PI 684693	Collected from the wild in Kansas	WNA	Female
H. lupulus var. pubescens HDF-2007-080	-	H.l.var.pubescensHDF2007080_1459.001	1459	PI 684694	Collected from the wild in Kansas as a single plant	WNA	Female
H. lupulus var. pubescens HDF-2007-093	-	H.l.var.pubescensHDF2007093_1460.001	1460	PI 684695	Collected from the wild in Nebraska	WNA	Female
H. lupulus var. pubescens HDF-2007-109 Lewis and Clark State Park	-	H.l.var.pubescensHDF2007109LewisandClarkStatePk_1462.001	1462	PI 684696	Collected from the wild in South Dakota	WNA	Female
H. lupulus var. pubescens Iowa 29	-	H.l.var.pubescensIowa29_507.004	507.004	PI 559222	Collected from the wild in Iowa	WNA	Female
H. lupulus var. pubescens Missouri 1 (Wild American)	-	H.l.var.pubescensMissouri1WildAmerican_779.001	779.001	PI 558927	Selected from the wild in Missouri	WNA	Female
H. lupulus var. pubescens Missouri 3 (Wild American)	USDA 21557	H.l.var.pubescensMissouri3WildAmerican_755.002	755.002	PI 558903	Selected from the wild in Missouri	WNA	Female
H. lupulus var. pubescens Nebraska 3	-	H.l.var.pubescensNebraska3_489.002	489.002	PI 559213	Collected from the wild in Nebraska	WNA	Female
H. lupulus var. pubescens Rulo-E	Rulo-E-9 SG#18	H.l.var.pubescensRuloE_1019.037	1019.04	PI 617471	Collected from the wild in Missouri	WNA	Female
H. lupulus Wild Yugoslavian 5/10	USDA 21089M	WildYugoslavian510_26.003	26.003	PI 558573	Selected from the wild in Yugoslavia	CULT	Male
Hallertauer Gold	USDA 21671	HallertauerGold_819.006	819.006	PI 617291	Female 50/1/392/male 61/28/6	CULT	Female
Hallertauer Magnum	USDA 21670	HallertauerMagnum_815.002	815.002	PI 617287	Galena (USDA 21182)/German male 75/5/3	CULT	Female
Hallertauer Magnum	USDA 21670	HallertauerMagnum_1509.001	1509	PI 684732	Galena (USDA 21182)/German male 75/5/3	CULT	Female
Hallertauer mittelfruh	USDA 21014	Hallertauermittelfruh_203.002	203.002	PI 558736	Unknown, selected from an old German landrace	CULT	Female
Hallertauer Tradition	USDA 21672	HallertauerTradition_820.005	820.005	PI 617292	Hallertauer Gold/male 75/15/106	CULT	Female
Hersbrucker-Gd	USDA 21185	HersbruckerG_199.002	199.002	PI 558734	Old German landrace, no other information available	CULT	Female
Hersbrucker 6	USDA 21514	Hersbrucker6_1500.001	1500	PI 684724	Clonal selection Number 6 of the original German hersbrucker	CULT	Female
Hersbrucker 8	USDA 21515	Hersbrucker8_1501.001	1501	PI 684725	Clonal selection Number 8 of the original German Hersbrucker	CULT	Female
Hersbrucker 9	USDA 21516	Hersbrucker9_1502.001	1502	PI 684726	Clonal selection Number 9 of the original German Hersbrucker	CULT	Female
Hersbrucker-6	USDA 21514	Hersbrucker6_608.003	608.003	PI 558756	Clonal selection Number 6 of the original German hersbrucker	CULT	Female
Hersbrucker-8	USDA 21515	Hersbrucker8_613.002	613.002	PI 558761	Clonal selection Number 8 of the original German Hersbrucker	CULT	Female
Hersbrucker-9	USDA 21516	Hersbrucker9_643.004	643.004	PI 558791	Clonal selection Number 9 of the original German Hersbrucker	CULT	Female
Hersbrucker-alpha	USDA 21518	Hersbruckeralpha_645.002	645.002	PI 558793	Unknown, Hersbrucker selection	CULT	Female
Hersbrucker-red stem	USDA 21517	Hersbruckerredstem_1503.001	1503	PI 684727	Old German landrace, no other information available	CULT	Female
Hersbruckerd	USDA 21673	Hersbrucker_1498.001	1498	PI 684722	Old German landrace	CULT	Female
Hersbruker-alpha	USDA 21518	Hersbrukeralpha_1499.001	1499	PI 684723	Clonal selection of a landsrace from Hersbrucker	CULT	Female
Horizona	USDA 21373	Horizon_369.002	369.002	PI 559067	USDA 65009/USDA 64035M = Brewer's Gold//Early Green/unknown male (OP)/3/Zattler Seedling	CULT	Female
Horizond	USDA 21373	Horizon_369.001	369.001	PI 559067	USDA 65009/USDA 64035M = Brewer's Gold//Early Green/unknown male (OP)/3/Zattler Seedling	CULT	Female
Hueller Anfang	-	HuellerAnfang_1504.001	1504	PI 684728	-	CULT	Female
Hueller Aroma	-	HuellerAroma_1505.001	1505	PI 684729	-	CULT	Female
Hueller Bitterer	USDA 21097	HuellerBitterer_1506.001	1506	PI 684730	Northern Brewer/verticillium resistant male (identified as 1196~)	CULT	Female
Hueller Bittererd	USDA 21097	HuellerBitterer_126.003	126.003	PI 558946	Northern Brewer seedling selection	CULT	Female
Hueller Bittererd	USDA 21097	HuellerBitterer_746.002	746.002	PI 558894	Northern Brewer seedling selection	CULT	Female
Hueller Hallertauer Mittelfrueh	-	HuellerHallertauerMittelfrueh_1507.001	1507	PI 684731	Probably arose from an old German landrace	CULT	Female
Hybrid-2 from South Africa	-	Hybrid2fromSouthAfrica_195.002	195.002	PI 558680	Open pollinated Golden Cluster seedling	CULT	Female
Janus	USDA 62051	Janus_600.002	600.002	PI 284732	Composite of NM Wild American, Eastwell Golding & others	CULT	Female
K-14	-	K14_1564.001	1564	PI 684772	Seedling selection from Zatec of Hululus lupulus	CULT	Female
K-15	-	K15_1565.001	1565	PI 684773	Seedling selection from Zatec of Hululus lupulus	CULT	Female
K-23 (Robusta)	-	K23Robusta_1567.001	1567	PI 684774	Seedling selection from Zatec of Hululus lupulus	CULT	Female
K-38	-	K38_1568.001	1568	PI 684775	Seedling selection from Zatec of Hululus lupulus	CULT	Female
K-39	-	K39_1569.001	1569	PI 684776	Seedling selection from Zatec of Hululus lupulus	CULT	Female
K-46	-	K46_1570.001	1570	PI 684777	Seedling selection from Zatec of Hululus lupulus	CULT	Female
K-51	-	K51_1571.001	1571	PI 684778	Seedling selection from Zatec of Hululus lupulus	CULT	Female
K-57	-	K57_1572.001	1572	PI 684779	Seedling selection from Zatec of Hululus lupulus	CULT	Female
K-6 (Aroma)	-	K6Aroma_1562.001	1562	PI 684770	Seedling selection from Zatec of Hululus lupulus	CULT	Female
K-60B	-	K60B_1575.001	1575	PI 684781	Seedling selection from Zatec of Hululus lupulus	CULT	Female
K-62A	-	K62A_1576.001	1576	PI 684782	Seedling selection from Zatec of Hululus lupulus	CULT	Female
K-62B	-	K62B_1577.001	1577	PI 684783	Seedling selection from Zatec of Hululus lupulus	CULT	Female
K-65	-	K65_1578.001	1578	PI 684784	Seedling selection from Zatec of Hululus lupulus	CULT	Female
K-66	-	K66_1579.001	1579	PI 684785	Seedling selection from Zatec of Hululus lupulus	CULT	Female
K-69	-	K69_1580.001	1580	PI 684786	Seedling selection from Zatec of Hululus lupulus	CULT	Female
K-78	-	K78_1582.001	1582	PI 684788	Seedling selection from Zatec of Hululus lupulus	CULT	Female
K-79B	-	K79B_1581.001	1581	PI 684787	Seedling selection from Zatec of Hululus lupulus	CULT	Female
K-90	-	K90_1583.001	1583	PI 684789	Seedling selection from Zatec of Hululus lupulus	CULT	Female
K-94A	-	K94A_1584.001	1584	PI 684790	Seedling selection from Zatec of Hululus lupulus	CULT	Female
K-95	-	K95_1585.001	1585	PI 684791	Seedling selection from Zatec of Hululus lupulus	CULT	Female
K-98	-	K98_1586.001	1586	PI 684792	Seedling selection from Zatec of Hululus lupulus	CULT	Female
Keyworth's Earlyd	USDA 21278	KeyworthsEarly_138.002	138.002	PI 558703	Probably a mutant selected in an established commercial hop yard in England, selected by Mr. Keyworth in the late 1800s in England	CULT	Female
Keyworth's Midseason	USDA 21279	Keyworth'sMidseason_149.003	149.003	PI 558949	Probably a mutant selected in an established commercial hop yard in England, selected by Mr. Keyworth in the late 1800s in England	CULT	Female
Kirin C-601	USDA 21709	KirinC601_937.002	937.002	PI 617409	Shinsuwase/unknown male (OP)	CULT	Female
Kirin IId	USDA 21286	KirinII_246.003	246.003	PI 558695	Saazer/White Vine OP	CULT	Female
Kirin No. 5A1d	-	KirinNo5A1_1557.001	1557	PI 684767	Saazer/White Vine OP	CULT	Female
Kirin No. 5Y1	-	KirinNo5Y1_1558.001	1558	PI 684768	Saazer/White Vine OP	CULT	Female
Kitamidori	USDA 21677	Kitamidori_915.003	915.003	PI 617387	Japan C79-27-01/Japan C79-64-110	CULT	Female
Landhopfen	USDA 21172	Landhopfen_205.002	205.002	PI 558685	Unknown, probably a selection from an old German landrace	CULT	Female
Late Cluster Seedlingd	USDA 19005M	LateClusterSeedling_11.003	11.003	PI 558559	Late Cluster seedling	CULT	Male
Late Cluster Seedlingd	USDA 21057	LateClusterSeedling_77.004	77.004	PI 558621	Late Cluster x unknown male (OP)	CULT	Female
Liberty	USDA 21457	Liberty_721.002	721.002	PI 558869	4x Hallertauer Mittelfrueh (USDA 21397)/Zattler Seedling (6USDA 4035M)	CULT	Female
Logan-N	-	LoganN_1001.002	1001	PI 635242	Collected from the wild in North Dakota	WNA	Female
Logan-N	-	LoganN_1001.008	1001.01	PI 635242	Collected from the wild in North Dakota	WNA	Female
Logan-N	-	LoganN_1001.011	1001.01	PI 635242	Collected from the wild in North Dakota	WNA	Female
Logan-N	-	LoganN_1001.015	1001.01	PI 635242	Collected from the wild in North Dakota	WNA	Female
Logan-N	-	LoganN_1001.019	1001.02	PI 635242	Collected from the wild in North Dakota	WNA	Female
Logan-N	-	LoganN_1001.02	1001.02	PI 635242	Collected from the wild in North Dakota	WNA	Female
Lubelska	USDA 21113	Lubelska_1546.001	1546	PI 684757	Unknown, probably Saazer subclone	CULT	Female
Lubelska (v.f.)	USDA 21523	Lubelskavf_647.002	647.002	PI 558795	Saaser type	CULT	Female
Lubelska (v.f.)	USDA 21523	Lubelskavf_647.004	647.004	PI 558795	Saaser type	CULT	Female
Lublin	USDA 21113	Lublin_145.002	145.002	PI 558709	Polish landrace thought to be Saazer-derived	CULT	Female
Lucan	USDA 21528	Lucan_808.002	808.002	PI 641268	Unknown, probably closely related to Saazer	CULT	Female
Mt. Hood	USDA 21455	MtHood_597.002	597.002	PI 535808	4x Hallertauer Mittelfrueh (USDA 21397)/EG-Unknown seedling (USDA 19058M)	CULT	Female
Mt. Rainier	USDA 21740	MtRainier_1602.001	1602	PI 664287	Halletauer Magnum/EG-Unknown seedling (USDA 19085M)	CULT	Female
Nadwislanska	USDA 21114	Nadwislanska_141.003	141.003	PI 558706	Unknown, probably from an old land race	CULT	Female
Neoplanta	USDA 21082	Neoplanta_156.002	156.002	PI 558716	Northern Brewer (USDA 64107)/male (Sx502)	CULT	Female
Neoplantad	USDA 21082	Neoplanta_1466.001	1466	PI 684698	Northern Brewer (USDA 64107)/male (SxS02)	CULT	Female
New Zealand Hallertauer	USDA 21610	NewZealandHallertauer_888.003	888.003	PI 617360	4X Hallertauer/unknown male (OP)	CULT	Female
Newport	USDA 21736	Newport_1332.001	1332	PI 632858	Hallertauer Magnum/USDA 58111M	CULT	Female
Nordgaard 1478	USDA 21215	Nordgaard1478_183.002	183.002	PI 558732	This hop is an old Belgian variety which probably arose as a landrace	CULT	Female
Northern Brewer	USDA 21093	NorthernBrewer_146.002	146.002	PI 558710	Canterbury Golding/OB21 = USDA 19001/American male OY1//Canterbury Golding	CULT	Female
Nugget	USDA 21193	Nugget_135.002	135.002	PI 558948	USDA 65009/USDA 63015M, selection 7005-194	CULT	Female
Olympic	USDA 21225	Olympic_1529.001	1529	PI 684745	6619-04/USDA 64028M = Brewer's Gold2/Fuggle-Fuggle S//Brewer's Gold2/East Kent Golding - Bavarian Seedling. Genetic composition is 3/4 Brewer's Gold, 3/32 Fuggle, 1/16 East Kent Golding, 1/32 Bavarian, and 1/16 unknown	CULT	Female
Omega	USDA 21667	Omega_908.003	908.003	PI 617380	Wye Challenger (USDA 21043)/ English male	CULT	Female
Oregon Clusterd	-	OregonCluster_1533.001	1533	PI 684747	Seedling selection of hops originally from wild hop plants in Oregon	WNA	Female
Orion	USDA 21675	Orion_913.003	913.003	PI 617385	Perle/German 70-10-15	CULT	Female
Osvald Saazer Clone 114	-	OsvaldSaazerClone114_1542.001	1542	PI 684753	Clonal selection of Saaz	CULT	Female
Osvald Saazer Clone 1267	-	OsvaldSaazerClone1267_1543.001	1543	PI 684754	Clonal selection Saaz	CULT	Female
Osvald Saazer Clone 31	-	OsvaldSaazerClone31_1540.001	1540	PI 684751	Clonal selection ofSaaz	CULT	Female
Osvald Saazer Clone 72	USDA 21532	OsvaldSaazerClone72_1541.001	1541	PI 684752	Unknown, Czechoslovakian landrace grown in that country since the Middle Ages	CULT	Female
Osvald Saazer Clone 72Y	USDA 21535	OsvaldSaazerClone72Y_800.002	800.002	PI 617281	Unknown, probably a landrace in Czechoslovakian since the Middle Ages	CULT	Female
Pacific Gem	USDA 21609	PacificGem_803.002	803.002	PI 617282	Unknown	CULT	Female
Perle	USDA 21227	Perle_530.002	530.002	PI 558667	Northern Brewer (USDA 64107)/German male 63/5/27	CULT	Female
Petham Golding	USDA 68052	PethamGolding_169.002	169.002	PI 558724	Unknown cross or selection from Wye College Institute for Hop Research, Wye, Kent, England	CULT	Female
Petrovacki Ranid	-	PetrovackiRani_1469.001	1469	PI 684700	-	CULT	Female
Pocket Talisman	USDA 21115	PocketTalisman_142.002	142.002	PI 559276	Somatic mutation of Talisman	CULT	Female
Precoce de Bourgogne	USDA 21168	PrecocedeBourgogne_1550.001	1550	PI 684761	Selection of early ripening hop	CULT	Female
Precoce de Bourgogned	USDA 21168	PrecocedeBourgogne_198.002	198.002	PI 558683	Probably a clonal selection of an old French landrace	CULT	Female
Pride of Kent	USDA 21280	PrideofKent_148.002	148.002	PI 558712	Brewer's Gold (USDA 19001)/unknown male (OP)	CULT	Female
Pride of Ringwood	USDA 66052	PrideofRingwood_177.003	177.003	PI 559178	Pride of Kent/unknown male (OP)	CULT	Female
Record	USDA 21078	Record_1554.001	1554	PI 684764	Northern Brewer/Saazer-OP	CULT	Female
Ringwood Special	-	RingwoodSpecial_1561.001	1561	PI 684769	Selection made at Ringwood	CULT	Female
Saazer 36 (v.f.)	USDA 21521	Saazer36vf_635.002	635.002	PI 558783	Unknown, probably a landrace in Czechoslovakia since the Middle Ages	CULT	Female
Saazer 38 (v.f.)	USDA 21522	Saazer38vf_636.002	636.002	PI 558784	Unknown, probably a landrace in Czechoslovakia since the Middle Ages	CULT	Female
Saazerd	USDA 21077	Saazer_1544.001	1544	PI 684755	Unknown, appears to be related to Hersbrucker (USDA 21185) and Spalter (USDA 21186)	CULT	Female
Saladin	-	Saladin_1495.001	1495	PI 684719	-	CULT	Female
Santiamad	USDA 21664	Santiam_999.002	999.002	PI 604554	USDA 61021/USDA 21618M = Swiss Tettnanger/4X Hallertauer Mittelfrue	CULT	Female
Savinja Golding	USDA 61020	SavinjaGolding_201.005	201.005	PI 255973	Fuggle seedling selection	CULT	Female
Scarlet	USDA 9418-44	Scarlet_1597.004	1597	PI 692606	'Blue Northern Brewer' (USDA 21079) x USDA male 21329M	CULT	Female
Scarleta	USDA 9418-44	Scarlet_1597.007	1597.01	PI 692606	'Blue Northern Brewer' (USDA 21079) x USDA male 21329M	CULT	Female
Scarletd	USDA 9418-44	Scarlet_1597.001	1597	PI 692606	Blue Northern Brewer/unknown male (OP) or Blue Northern Brewer (USDA 21079)/USDA 21329M	CULT	Female
Serebrijanka	USDA 21045	Serebrijanka_1549.001	1549	PI 684760	Selection of alpha hop from Russia	CULT	Female
Shinshuwasead	USDA 60042	Shinshuwase_191.002	191.002	PI 264597	Saazer//White Vine/unknown male (OP)	CULT	Female
Sirem	USDA 21214	Sirem_1545.001	1545	PI 684756	Unknown, probably closely related to Saazer (USDA 21077); name derived from the village of Sirzem where it is grown commercially	CULT	Female
Smooth Conea	USDA 66056	SmoothCone_171.002	171.002	PI 558725	California Cluster/unknown male (OP)	CULT	Female
Sorachi Ace	USDA 21702	SorachiAce_931.003	931.003	PI 617403	Brewer's Gold//Saazer/unknown male (OP)/3/Beikei No. 2 male	CULT	Female
Southern Brewera	USDA 21187	SouthernBrewer_190.002	190.002	PI 558676	Fuggle N/unknown male (OP) backcross	CULT	Female
Southern Cross	USDA 21703	SouthernCross_932.002	932.002	PI 617404	4X SmoothCone/New Zealand male Nr. 53-5-61	CULT	Female
Spalter Select	USDA 21674	SpalterSelect_816.002	816.002	PI 617288	Female 76/18/80/male 71/16/07	CULT	Female
Spalterd	USDA 21186	Spalter_1496.001	1496	PI 684720	Unknown	CULT	Female
Star	USDA 21217	Star_1555.001	1555	PI 684765	Old Belgian variety	CULT	Female
Stickelbract	USDA 21403	Stickelbract_621.002	621.002	PI 558769	-	CULT	Female
Strisselspalter	USDA 21173	Strisselspalter_1551.001	1551	PI 684762	Unknown, probably related to Hersbrucker	CULT	Female
Styrian Golding	USDA 21049	StyrianGolding_129.003	129.003	PI 558666	Mass selection from Fuggle	CULT	Female
Sunbeam	USDA 21697	Sunbeam_814.002	814.002	PI 617286	Saazer 38/unknown male (OP)	CULT	Female
Sunshine	USDA 21281	Sunshine_140.002	140.002	PI 558705	Female OS99/unknown male (OP)	CULT	Female
SuperAlpha	USDA 21405	SuperAlpha_626.002	626.002	PI 558774	Tetraploid Smooth Cone (USDA 66056) /unknown male (OP)	CULT	Female
Swiss Tettnangera	USDA 61021	SwissTettnanger_193.004	193.004	PI 558678	Unknown, developed from a German landrace	CULT	Female
Talismana	USDA 65101	Talisman_170.003	170.003	PI 558670	Late Cluster/unknown male (OP)	CULT	Female
Tardif de Bourgognead	USDA 21169	TardifdeBourgogne_192.003	192.003	PI 558677	Probably a clonal selection from a French landrace	CULT	Female
Teamaker	USDA 21120	Teamaker_716.002	716.002	PI 558864	USDA 19005/USDA 19046M = Late Grape/unknown male (OP)//Fuggle*2/3/Late Cluster/unknown male (OP)//Fuggle/unknown male (OP)	CULT	Female
Tettnanger (US)d	USDA 21015	TettnangerUS_197.002	197.002	PI 558682	Unknown, developed from an old German landrace	CULT	Female
Tettnanger European	-	TettnangerEuropean_1497.001	1497	PI 684721	Landrace from Tettnang Germany	CULT	Female
Tolhurst	USDA 21396	Tolhurst_750.002	750.002	PI 558898	Ol English selection by Mr. Tolhurst	CULT	Female
Toyomidori	USDA 21676	Toyomidori_914.003	914.003	PI 617386	Northern Brewer (USDA 64107) x USDA 64103M; Note: The male parent is an open pollinated Wild American hop developed as "OB79" at Wye College, England	CULT	Female
Ultra	USDA 21484	Ultra_718.004	718.004	PI 558866	USDA 21397/USDA 21237M = 4X Hallertauer Mittelfrueh//Saazer/unknown male (OP)	CULT	Female
Universald	USDA 21531	Universal_809.002	809.002	PI 641269	Probably clonal selection from Saazer	CULT	Female
USDA 19058M	EG-Unknown seedling	USDA19058Male_38.003	38.003	PI 518760	Early Green/unknown male (OP), 2x=20 English female cultivar Early Green	CULT	Male
USDA 19085M	EG-Unknown seedling	USDA19085Male_13.004	13.004	PI 558561	Landhopfen seedling/Golden Cluster-Fuggle seedling	CULT	Male
USDA 19173M	-	USDA19173Male_53.003	53.003	PI 558598	Striesselpalt/Late Cluster seedling	CULT	Male
USDA 21055	-	USDA21055_240.002	240.002	PI 558691	USDA 62013/USDA 6616-35M	CULT	Female
USDA 21072M	-	USDA21072Male_19.002	19.002	PI 558567	Brewer's Gold/Arizona 1-2 Wild American	CULT	Male
USDA 21084	Yug. Sol IV/12	USDA21084_71.002	71.002	PI 558615	Selection from the wild in Yugoslavia	CULT	Female
USDA 21110M	-	USDA21110Male_598.004	598.004	PI 559277	Bullion (USDA 64100)/Zattler Sdlg (USDA 64035M); selection Number 7007-18M	CULT	Male
USDA 21119M	-	USDA21119Male_410.002	410.002	PI 559103	19105/19046M; USDA 21119	CULT	Male
USDA 21121M	-	USDA21121Male_372.002	372.002	PI 559069	19005/19046M; USDA 21121	CULT	Male
USDA 21125	-	USDA21125_365.002	365.002	PI 559063	19005/19046M; USDA 21125	CULT	Female
USDA 21127	-	USDA21127_373.002	373.002	PI 559070	19005/19046M; USDA 21127	CULT	Female
USDA 21267	-	USDA21267_1600.001	1600	PI 664285	-	CULT	Female
USDA 21368	-	USDA21368_797.002	797.002	PI 558945	Tetraploid Atlas/male NBxSAvG-TG	CULT	Female
USDA 21369	-	USDA21369_604.003	604.003	PI 558752	Tetraploid Atlas/male NBxSavG-TG	CULT	Female
USDA 21397	4x Hallertauer Mittelfrueh	USDA21397_630.002	630.002	PI 558778	Tetraploid Hallertauer m.f.	CULT	Female
USDA 21490	Crystal	USDA21490_720.002	720.002	PI 558868	USDA 21397/USDA 21281M	CULT	Female
USDA 21533	Zlatan	USDA21533_810.002	810.002	PI 641270	-	CULT	Female
USDA 21606	-	USDA21606_885.002	885.002	PI 617357	-	CULT	Female
USDA 21612	Cecera	USDA21612_890.002	890.002	PI 617362	-	CULT	Female
USDA 21613	Cekin	USDA21613_891.002	891.002	PI 617363	Aurora (USDA 21053)/Yugoslavian wild male 3/3 (USDA 21087M)	CULT	Female
USDA 63015M	-	USDA63015Male_64.003	64.003	PI 558608	Brewer's Gold/USDA 19062M; Cross 006	CULT	Male
USDA 64033M	Zattler seedling	USDA64033Male_49.002	49.002	PI 558594	German female 7K 491/unknown male (OP)	CULT	Male
Vojvodina	USDA 21083	Vojvodina_155.003	155.003	PI 558715	Northern Brewer (USDA 64107)/male Sx502 = Northern Brewer//Savinski Golding/wild Yugoslavian male	CULT	Female
Whitbred's Golding	USDA 21668	WhitbredsGolding_909.004	909.004	PI 617381	Bates Brewer/unknown male (OP)	CULT	Female
White Earth-S	-	WhiteEarthS_1005.006	1005.01	PI 635246	Collected from the wild in North Dakota	WNA	Female
Willamette	USDA 21041	Willamette_128.003	128.003	PI 558665	USDA 21003/Fuggle seedling 2-4; selection 6761-117	CULT	Female
Wuerttemberger	USDA 21682	Wuerttemberger_920.004	920.004	PI 617392	An old German hop which no longer is grown commercially. It may be related to Tettnanger of Saazer.	CULT	Female
Wuerttemberger (48)d	-	Wuerttemberger48_1510.001	1510	PI 684733	Old selection from Germany	CULT	Female
Wuerttemberger (49)d	-	Wuerttemberger49_1511.001	1511	PI 684734	Old selection from Germany	CULT	Female
Wye Challenger	USDA 21043	WyeChallenger_1526.001	1526	PI 684743	German Zattler-OP/Northern Brewer-downy mildew resistant male (feamle 17/54/2)/(male 1/61/57)	CULT	Female
Wye Challengera	USDA 21043	WyeChallenger_182.002	182.002	PI 558731	German Zattler-OP/Northern Brewer-downy mildew resistant male (feamle 17/54/2)/(male 1/61/57)	CULT	Female
Wye Northern	USDA 21044	WyeNorthern_179.002	179.002	PI 558730	Northern Brewer/Zattler Seedling	CULT	Female
Wye Saxon	USDA 21282	WyeSaxon_144.002	144.002	PI 558708	Svaloef 85/male 14/66/136	CULT	Female
Wye Target	USDA 21112	WyeTarget_88.004	88.004	PI 558632	North. Brewer/unspecified//Eastwell Golding	CULT	Female
Yeoman	USDA 21498	Yeoman_605.003	605.003	PI 558753	Wye 43/69/17/Wye 25/68/173	CULT	Female
Yugoslavia Golding	USDA 61019	YugoslaviaGolding_204.002	204.002	PI 250809	Clonal selection of Fuggle	CULT	Female
Zatecki Cerveni	-	ZateckiCerveni_1539.001	1539	PI 684750	Selection of a Saaz-type hop from Serbia	CULT	Female
Zattler seedling (male)	USDA 64037	Zattlerseedlingmale_16.002	16.002	PI 558564	German female 7K 491/unknown male (OP); Cross 6234	CULT	Male
Zenith	USDA 21499	Zenith_609.004	609.004	PI 558757	Seedling selection from a cross made at Wye College, England in the 1970s	CULT	Female
UNL
Arp	-	Arp_UNL	-	-	Collected from the wild in Lincoln Nebraska	WNA	Female
Brewer's Bridge	-	BrewersBridge_UNL	-	-	Collected from the wild in Valentine Nebraska	WNA	Female
Cashmere offtype	-	Cashmereofftype_UNL	-	-	Collected from MHP Plattsmouth Nebraska	WNA	Female
Country Club	-	CountryClub_UNL	-	-	Collected from MHP Plattsmouth Nebraska	WNA	Female
Dorado	-	Dorado_UNL	-	-	Unkown origin	CULT	Female
Doris Mae	-	DorisMae_UNL	-	-	Collected from MHP Plattsmouth Nebraska	WNA	Female
JCM01	-	JCM01_UNL	-	-	Unkown origin	CULT	Female
Joplin 3	-	Joplin1_UNL	-	-	Collected from the wild in Cresent Iowa	WNA	Female
Joplin 4	-	Joplin3_UNL	-	-	Collected from the wild in Cresent Iowa	WNA	Female
Joplin1	-	Joplin4_UNL	-	-	Collected from the wild in Cresent Iowa	WNA	Female
McKinley	-	McKinley_UNL	-	-	Collected from Wild in Omaha Nebraska	WNA	Female
MHPsd01	Humulus lupulus var. lupuloides	MHPsd01_UNL	-	PI 635242	Collected from wild in United States, North Dakota	WNA	Female
MHPsd02	Humulus lupulus var. lupuloides	MHPsd02_UNL	-	PI 635243	Collected from wild in United States, North Dakota	WNA	Female
MHPsd03	Humulus lupulus var. lupuloides	MHPsd03_UNL	-	PI 635246	Collected from wild in United States, North Dakota	WNA	Female
MHPsd04	Humulus lupulus var. lupuloides	MHPsd04_UNL	-	PI 635287	Collected from wild in United States, North Dakota	WNA	Female
MHPsd05	Humulus lupulus var. lupuloides	MHPsd05_UNL	-	PI 635289	Collected from the wild in Canada, Saskatchewan	WNA	Female
MHPsd06	Humulus lupulus var. lupuloides	MHPsd06_UNL	-	PI 635367	Collected from the wild in Canada, Saskatchewan	WNA	Female
MHPsd07	Humulus lupulus var. lupuloides	MHPsd07_UNL	-	PI 635403	Collected from the wild in Canada, Saskatchewan	WNA	Female
MHPsd08	Humulus lupulus var. neomexicanus	MHPsd08_UNL	-	PI 635441	Collected from wild in United States, Colorado	WNA	Female
MHPsd09	Humulus lupulus var. neomexicanus	MHPsd09_UNL	-	PI 635444	Collected from wild in United States, Colorado	WNA	Female
MHPsd10	Humulus lupulus var. neomexicanus	MHPsd10_UNL	-	PI 635458	Collected from wild in United States, Colorado	WNA	Female
MHPsd11	Humulus lupulus var. neomexicanus	MHPsd11_UNL	-	PI 635472	Collected from wild in United States, Colorado	WNA	Female
MHPsd12	Humulus lupulus var. lupuloides	MHPsd12_UNL	-	PI 635492	Collected from wild in United States, North Dakota	WNA	Female
Newport offtype	-	Newportofftype_UNL	-	-	Collected from MHP Plattsmouth Nebraska	WNA	Female
Saaz offtype	-	Saazofftype_UNL	-	-	Collected from MHP Plattsmouth Nebraska	WNA	Female
Wild01 Cedar Co, NE	-	Wild01CedarCoNE_UNL	-	-	Unkown origin	CULT	Female
USDA-ARS FSCR			-
USDA 19009M	-	USDA19009M_FSCR	-	-	Fuggle/Fuggle S	CULT	Male
USDA 19036M	-	USDA19036M_FSCR	-	-	Late Cluster/Fuggle S	CULT	Male
USDA 19043Md	-	USDA19043M_FSCR	-	-	Bel. Burv./Fuggle S	CULT	Male
USDA 19048Mb	-	USDA19048M_FSCR	-	-	Fuggle S/RVS	CULT	Male
USDA 19060Md	-	USDA19060M_FSCR	-	-	EKG/Bav S	CULT	Male
USDA 19085Md	EG-Unknown seedling	USDA19085M_FSCR	-	-	Landhopfen seedling/Golden Cluster-Fuggle seedling	CULT	Male
USDA 2001021-082d	-	USDA2001021.082_FSCR	-	-	Newport/USDA 19058M	CULT	Female
USDA 2002008-081d	-	USDA2002008.081_FSCR	-	-	Eastern Gold/USDA 21489M	CULT	Female
USDA 2003034-012d	-	USDA2003034.012_FSCR	-	-	Hallertauer Mitelfruh/USDA 64036M	CULT	Female
USDA 2003035-009d	-	USDA2003035.009_FSCR	-	-	Magnum/USDA 21089M	CULT	Female
USDA 2003060-011d	-	USDA2003060.011_FSCR	-	-	Orion/USDA 21087M	CULT	Female
USDA 2003063-012d	-	USDA2003063.120_FSCR	-	-	Perle/USDA 21435M	CULT	Female
USDA 2003092-010d	-	USDA2003092.010_FSCR	-	-	Cascade/USDA 2000008-116	CULT	Female
USDA 2003098-001d	-	USDA2003098.001_FSCR	-	-	Zenith/2000008-115	CULT	Female
USDA 2004010-002d	-	USDA2004010.002_FSCR	-	-	Fuggle N/USDA 64037M	CULT	Female
USDA 2004017-026d	-	USDA2004017.026_FSCR	-	-	Whitsbred Gold/USDA 19058M	CULT	Female
USDA 2005001-067d	-	USDA2005001.067_FSCR	-	-	Backa/USDA 19058M	CULT	Female
USDA 2005006-013d	-	USDA2005006.013_FSCR	-	-	Glacier/USDA 58111M	CULT	Female
USDA 2005013-107d	-	USDA2005013.107_FSCR	-	-	Saazer 36 VF/USDA 19058M	CULT	Female
USDA 2005017-024d	-	USDA2005017.024_FSCR	-	-	Wurttemberger/USDA 64101M	CULT	Female
USDA 2006006-009d	-	USDA2006006.009_FSCR	-	-	Tradition/USDA 21690M	CULT	Female
USDA 2006008-004d	-	USDA2006008.004_FSCR	-	-	Sterling/USDA 200002-062M	CULT	Female
USDA 2006015-058d	-	USDA2006015.058_FSCR	-	-	Tradition/USDA 200002-062	CULT	Female
USDA 2008026-008Md	-	USDA2008026.008M_FSCR	-	-	Pioneer/Wye 25/95/15	CULT	Male
USDA 2008026-011d	-	USDA2008026.110_FSCR	-	-	Pioneer/Wye 25/95/15	CULT	Female
USDA 2008026-019Md	-	USDA2008026.019M_FSCR	-	-	Pioneer/Wye 25/95/15	CULT	Male
USDA 2008026-023Md	-	USDA2008026.023M_FSCR	-	-	Pioneer/Wye 25/95/15	CULT	Male
USDA 2008026-033d	-	USDA2008026.330_FSCR	-	-	Pioneer/Wye 25/95/15	CULT	Female
USDA 2008026-045d	-	USDA2008026.450_FSCR	-	-	Pioneer/Wye 25/95/15	CULT	Female
USDA 2008026-071Md	-	USDA2008026.071M_FSCR	-	-	Pioneer/Wye 25/95/15	CULT	Male
USDA 21040d	Columbia	USDA21040_FSCR	-	-	USDA 21003/Fuggle seedling 2-4; selection 6761-61 = 4X Fuggle///Fuggle/unknown male (OP)	CULT	Female
USDA 21041	Willamette	USDA21041_FSCR	-	-	4X Fuggle///Fuggle/unknown male (OP)	CULT	Female
USDA 21043	Wye Challenger	USDA21043_FSCR	-	-	Zattler/unknown male (OP)//Northern Brewer/Wye 22-56	CULT	Female
USDA 21044d	Wye Northdown	USDA21044_FSCR	-	-	Northern Brewer/Zattler Seedling	CULT	Female
USDA 21050d	Ahil	USDA21050_FSCR	-	-	Brewer's Gold (USDA 19001)/Yugoslavian wild male 3/3 (USDA 21087M)	CULT	Female
USDA 21051d	Apolon	USDA21051_FSCR	-	-	Brewer's Gold (USDA 19001)/Yugoslavian wild male 3/3 (USDA 21087M)	CULT	Female
USDA 21052d	Atlas	USDA21052_FSCR	-	-	Brewers Gold/Yugoslavian male 3_3	CULT	Female
USDA 21053d	Aurora	USDA21053_FSCR	-	-	Northern Brewer/Wild Yugoslavian male TG	CULT	Female
USDA 21056d	Bullion 10 A (v.f.)	USDA21056_FSCR	-	-	BB1/unknown male (OP)	CULT	Female
USDA 21058Md	-	USDA21058M_FSCR	-	-	Fuggle/SSp-Late ClusterS	CULT	Male
USDA 21080d	Backa	USDA21080_FSCR	-	-	Land race from Yugoslavia (Backa Region)	CULT	Female
USDA 21081d	Dunav	USDA21081_FSCR	-	-	Northern Brewer/Yugoslavian male Sx-502	CULT	Female
USDA 21083d	Vojvodina	USDA21083_FSCR	-	-	Northern Brewer (USDA 64107)/male Sx502 = Northern Brewer//Savinski Golding/wild Yugoslavian male	CULT	Female
USDA 21087M	Yugoslavian wild male 3/3	USDA21087M_FSCR	-	-	-	CULT	Male
USDA 21088Md	Wild Yugoslavian 5/9	USDA21088M_FSCR	-	-	-	CULT	Male
USDA 21089Md	Wild Yugoslavian 5/10	USDA21089M_FSCR	-	-	Selected from the wild in Yugoslavia	CULT	Male
USDA 21092	Cascade	USDA21092_FSCR	-	-	Fuggle//Serebrianca/Fuggle-s/3/unknown male (OP)	CULT	Female
USDA 21093	Northern Brewer (v.f.)	USDA21093_FSCR	-	-	Canterbury Golding//Brewer's Gold/American Male OYl	CULT	Female
USDA 21108Md	-	USDA21108M_FSCR	-	-	USDA 65009/USDA 64035M	CULT	Male
USDA 21110M	-	USDA21110M_FSCR	-	-	Bullion/USDA 64035M	CULT	Male
USDA 21112	Wye Target	USDA21112_FSCR	-	-	Northern Brewer/Wye 22–56//Eastwell Golding/OB79	CULT	Female
USDA 21116d	Brewer's Gold (v.f.)	USDA21116_FSCR	-	-	Wild Manitoba BB1/unknown male (OP)	CULT	Female
USDA 21120d	Teamaker	USDA21120_FSCR	-	-	USDA 19005/USDA 19046M = Late Grape/unknown male (OP)//Fuggle*2/3/Late Cluster/unknown male (OP)//Fuggle/unknown male (OP)	CULT	Female
USDA 21130Md	-	USDA21130M_FSCR	-	-	Yakima Cluster/USDA 64037M	CULT	Male
USDA 21169d	Tardif d'Bourgogne	USDA21169_FSCR	-	-	French landrace	CULT	Female
USDA 21184Md	Comet S	USDA21184M_FSCR	-	-	Comet/unknown male (OP)	CULT	Male
USDA 21187d	Southern Brewer	USDA21187_FSCR	-	-	Fuggle-N/unknown male (OP)//Fuggle-N/unknown male (OP)	CULT	Female
USDA 21193	Nugget	USDA21193_FSCR	-	-	Brewer’s Gold//Early Green/Unknown-s/3/Brewer's Gold//East Kent Golding/Bavarian-s	CULT	Female
USDA 21220d	Eroica (v.f.)	USDA21220_FSCR	-	-	Brewer's Gold (USDA 19001)/unknown male (OP)	CULT	Female
USDA 21222d	Aquila	USDA21222_FSCR	-	-	Brewer's Gold (USDA 19001)/unknown male (OP)	CULT	Female
USDA 21226	Chinook	USDA21226_FSCR	-	-	Petham Golding//Brewers Gold/Ut526-4	CULT	Female
USDA 21227	Perle	USDA21227_FSCR	-	-	Northern Brewer/German 63-5-27	CULT	Female
USDA 21238d	Blisk	USDA21238_FSCR	-	-	4X Atlas/Yugoslavian male 1_9	CULT	Female
USDA 21239d	Bobek	USDA21239_FSCR	-	-	Northern Brewer/Wild Yugoslavian male TG	CULT	Female
USDA 21240d	Buket	USDA21240_FSCR	-	-	Northern Brewer/Yugoslavian male 2_137//Yugoslavian male TG	CULT	Female
USDA 21262Md	-	USDA21262M_FSCR	-	-	USDA 62013 (Comet)/USDA 21109M	CULT	Male
USDA 21272Md	-	USDA21272M_FSCR	-	-	USDA 64107/USDA 21110M	CULT	Male
USDA 21275Md	-	USDA21275M_FSCR	-	-	USDA 21055/USDA 21111M	CULT	Male
USDA 21276d	Early Prolific	USDA21276_FSCR	-	-	Unknown-presumed mass selection from Wye College	CULT	Female
USDA 21277d	Early Promise	USDA21277_FSCR	-	-	Unknown-presumed mass selection from Wye College	CULT	Female
USDA 21278d	Keyworth's Early	USDA21278_FSCR	-	-	Selected by Mr. Keyworth in the late 1800s in England	CULT	Female
USDA 21280d	Pride of Kent	USDA21280_FSCR	-	-	Brewers Gold/unknown male (OP)	CULT	Female
USDA 21281d	Sunshine	USDA21281_FSCR	-	-	Golding/unknown male (OP)//unknown male (OP)	CULT	Female
USDA 21282	Wye Saxon	USDA21282_FSCR	-	-	Svalof//Bramling Cross/Wye 1-63-42	CULT	Female
USDA 21283d	Wye Viking	USDA21283_FSCR	-	-	Svalof//Bramling Cross/Wye 1-63-42	CULT	Female
USDA 21286d	Kirin II	USDA21286_FSCR	-	-	Clonal selection of Shinsuwase (Saazer//White Vine/unknown male (OP))	CULT	Female
USDA 21287d	Banner	USDA21287_FSCR	-	-	Brewers Gold/unknown male (OP)	CULT	Female
USDA 21302M	-	USDA21302M_FSCR	-	-	USDA 65009/USDA 64035M	CULT	Male
USDA 21303M	-	USDA21303M_FSCR	-	-	USDA 64100/USDA 64035M	CULT	Male
USDA 21307M	-	USDA21307M_FSCR	-	-	USDA 21255/USDA 21328M	CULT	Male
USDA 21315Md	-	USDA21315M_FSCR	-	-	USDA 62013 (Comet)/USDA 21109M	CULT	Male
USDA 21325Md	-	USDA21325M_FSCR	-	-	USDA 62013 (Comet)/USDA 21110M	CULT	Male
USDA 21327Mc	-	USDA21327M_FSCR	-	-	Comet/USDA 21110M	CULT	Male
USDA 21335Md	-	USDA21335M_FSCR	-	-	USDA 64107 x USDA 21110M	CULT	Male
USDA 21339M	-	USDA21339M_FSCR	-	-	USDA 21055/USDA 21108M	CULT	Male
USDA 21340M	-	USDA21340M_FSCR	-	-	USDA 21055/USDA 21108M	CULT	Male
USDA 21341M	-	USDA21341M_FSCR	-	-	USDA 21055/USDA 21108M	CULT	Male
USDA 21342M	-	USDA21342M_FSCR	-	-	USDA 21055/USDA 21108M	CULT	Male
USDA 21360Md	-	USDA21360M_FSCR	-	-	Cascade/USDA 21136M	CULT	Male
USDA 21373d	Horizon	USDA21373_FSCR	-	-	USDA 65009/USDA 64035M = Brewer's Gold//Early Green/unknown male (OP)/3/Zattler Seedling	CULT	Female
USDA 21375Md	-	USDA21375M_FSCR	-	-	Cascade/USDA 19058M	CULT	Male
USDA 21396d	Tolhurst	USDA21396_FSCR	-	-	Ol English selection by Mr. Tolhurst	CULT	Female
USDA 21399Md	Yug.Sel 07P14	USDA21399M_FSCR	-	-	-	CULT	Male
USDA 21403d	StrickleBract	USDA21403_FSCR	-	-	4X First Choice/unknown male (OP)	CULT	Female
USDA 21405d	SuperAlpha	USDA21405_FSCR	-	-	Tetraploid Smooth Cone (USDA 66056) /unknown male (OP)	CULT	Female
USDA 21437Md	-	USDA21437M_FSCR	-	-	USDA 48209 x unknown male (OP)	CULT	Male
USDA 21446Md	-	USDA21446M_FSCR	-	-	USDA 64107/USDA 21070M	CULT	Male
USDA 21457d	Liberty	USDA21457_FSCR	-	-	4x Hallertauer Mittelfrue/USDA 64035M	CULT	Female
USDA 21484d	Ultra	USDA21484_FSCR	-	-	USDA 21397/USDA 21237M = 4X Hallertauer Mittelfrueh//Saazer/unknown male (OP)	CULT	Female
USDA 21490	Crystal	USDA21490_FSCR	-	-	4X Hallertauer Mittelfrue/5/Cascade/4/Brewers Gold//Early Green/unknown male (OP)/3/Zatter Seedling	CULT	Female
USDA 21498d	Yeoman	USDA21498_FSCR	-	-	Wye 43/69/17/Wye 25/68/173	CULT	Female
USDA 21499d	Zenith	USDA21499_FSCR	-	-	Seedling selection from a cross made at Wye College, England in the 1970s	CULT	Female
USDA 21507d	Centennial	USDA21507_FSCR	-	-	OR6619-04/USDA 63015M = Brewers Gold//Brewers Gold/Fuggle*2/4/Brewers Gold*2/3/East Kent Golding//Bavarian/unknown male (OP)	CULT	Female
USDA 21522	Saazer-38 (v.f.)	USDA21522_FSCR	-	-	Clonal selection from Saazer	CULT	Female
USDA 21523d	Lublin (v.f.)	USDA21523_FSCR	-	-	Polish landrace thought to be Saazer-derived	CULT	Female
USDA 21610d	NZ Halletauer	USDA21610_FSCR	-	-	4X Hallertauer/unknown male (OP)	CULT	Female
USDA 21612d	Cecera	USDA21612_FSCR	-	-	4X Savinja Golding/Yugoslav male 105_58	CULT	Female
USDA 21613d	Cekin	USDA21613_FSCR	-	-	Aurora (USDA 21053)/Yugoslavian wild male 3/3 (USDA 21087M)	CULT	Female
USDA 21614d	Cicero	USDA21614_FSCR	-	-	Aurora x tetraploid Yugoslav male 3/3; (USDA 21053 x tetraploid USDA 21087M)	CULT	Female
USDA 21615Md	-	USDA21615M_FSCR	-	-	USDA 62013 (Comet)/USDA 21110M	CULT	Male
USDA 21642Md	-	USDA21642M_FSCR	-	-	USDA 64007/USDA 21337M	CULT	Male
USDA 21650	Fuggle H (v.f.)	USDA21650_FSCR	-	-	Clonal selection from Fuggle	CULT	Female
USDA 21664d	Santiam	USDA21664_FSCR	-	-	USDA 61021/USDA 21618M = Swiss Tettnanger/4X Hallertauer Mittelfrue	CULT	Female
USDA 21667	Omega	USDA21667_FSCR	-	-	Wye Challenger/English male	CULT	Female
USDA 21668d	Whitbred's Golding	USDA21668_FSCR	-	-	Bates Brewer/unknown male (OP)	CULT	Female
USDA 21669	Eastwell Golding	USDA21669_FSCR	-	-	Clonal selection made about 1889 in Kent, England	CULT	Female
USDA 21672	Hallertauer Tradition	USDA21672_FSCR	-	-	Hall. Gold/German male 75/15/106	CULT	Female
USDA 21674	Spalter Select	USDA21674_FSCR	-	-	German 76-18-80/German 71-16-07	CULT	Female
USDA 21675d	Orion	USDA21675_FSCR	-	-	Perle/German 70-10-15	CULT	Female
USDA 21676d	Toyomidori	USDA21676_FSCR	-	-	Northern Brewer/USDA 64103M	CULT	Female
USDA 21677d	Kitamidori	USDA21677_FSCR	-	-	Japan C79-27-01/Japan C79-64-110	CULT	Female
USDA 21678	Eastern Gold	USDA21678_FSCR	-	-	Kirin Seedling C76/64/17/64103M (Wild North American male)	CULT	Female
USDA 21679d	Canadian Red Vine	USDA21679_FSCR	-	-	Pedigree Not Available	CULT	Female
USDA 21680d	East Kent Golding	USDA21680_FSCR	-	-	Old English cultivar	CULT	Female
USDA 21697d	Sunbeam	USDA21697_FSCR	-	-	Saazer 38/unknown male (OP)	CULT	Female
USDA 21698d	Bianca	USDA21698_FSCR	-	-	Saazer-38/unknown male (OP)	CULT	Female
USDA 21700d	Eastern Green=Kirin C827	USDA21700_FSCR	-	-	Toyomidori/unknown male (OP)	CULT	Female
USDA 21701d	Furano Ace	USDA21701_FSCR	-	-	Brewer's Gold/Beikei No. 2//Saazer/unknown male (OP)	CULT	Female
USDA 21702d	Sorachi Ace	USDA21702_FSCR	-	-	Brewer's Gold//Saazer/unknown male (OP)/3/Beikei No. 2 male	CULT	Female
USDA 21703d	Southern Cross	USDA21703_FSCR	-	-	4X SmoothCone/New Zealand male Nr. 53-5-61	CULT	Female
USDA 21709d	Kirin C-601	USDA21709_FSCR	-	-	Shinsuwase/unknown male (OP)	CULT	Female
USDA 21734d	-	USDA21734_FSCR	-	-	Teamaker (USDA 21120)/USDA 21119 M	CULT	Female
USDA 51114M	-	USDA51114M_FSCR	-	-	Landhopfen seedling/Golden Cluster-Fuggle seedling//USDA 19008M	CULT	Male
USDA 52047M	-	USDA52047M_FSCR	-	-	USDA 19127/USDA 19173M	CULT	Male
USDA 58111M	-	USDA58111M_FSCR	-	-	USDA 53037/unknown male (OP)	CULT	Male
USDA 60038d	H. lupulus var. neomexicanus Wyoming 3-1 (Wild American)	USDA60038_FSCR	-	-	-	WNA	Female
USDA 60042d	Shinshuwase	USDA60042_FSCR	-	-	Saazer//White Vine/unknown male (OP)	CULT	Female
USDA 60037d	Wild North American	USDA60337_FSCR	-	-	-	WNA	Female
USDA 63012Md	-	USDA63012M_FSCR	-	-	Brewers Gold/Ut526-4	CULT	Male
USDA 63015Md		USDA63015M_FSCR	-	-	Brewer's Gold/USDA 19062M; Cross 006	CULT	Male
USDA 64035M	Zattler Sdlg	USDA64035M_FSCR	-	-	Hallertauer Mittelfrue/Unknown German male	CULT	Male
USDA 64036Md	Zattler Seedling	USDA64036M_FSCR	-	-	Hallertauer Mittelfrue/Unknown German male	CULT	Male
USDA 64037M	Zattler Sdlg	USDA64037M_FSCR	-	-	Hallertauer Mittelfrue/Unknown German male	CULT	Male
USDA 64101M	Unknown Sdlg	USDA64101M_FSCR	-	-	-	CULT	Male
USDA 64102M	-	USDA64102M_FSCR	-	-	Wild Am/unknown male (OP)	CULT	Male
USDA 64103M	-	USDA64103M_FSCR	-	-	Wild Am/unknown male (OP)	CULT	Male
USDA 65009d	-	USDA65009_FSCR	-	-	USDA 19001/USDA 19058M	CULT	Female
USDA 65101d	Talisman	USDA65101_FSCR	-	-	Late Cluster/unknown male (OP)	CULT	Female
USDA 66050d	Alliance	USDA66050_FSCR	-	-	Whitbread's Golding/3/BB1/unknown male (OP)//unknown male (OP)	CULT	Female
USDA 66052d	Pride of Ringwood	USDA66052_FSCR	-	-	Pride of Kent/unknown male (OP)	CULT	Female
USDA 66056d	Tetraploid Smooth Cone	USDA66056_FSCR	-	-	California Cluster/unknown male (OP)	CULT	Female
USDA 9418-44d	Scarlet	USDA9418.44_FSCR	-	-	Blue Northern Brewer/unknown male (OP) or Blue Northern Brewer (USDA 21079)/USDA 21329M	CULT	Female
USDA HQ005-008d	HQG Advanced line 01	USDAHQ005.008_FSCR	-	-	-	CULT	Female
USDA HQ005-030d	HQG Advanced line 02	USDAHQ005.030_FSCR	-	-	-	CULT	Female
USDA HQ024-006d	HQG Advanced line 03	USDAHQ024.006_FSCR	-	-	-	CULT	Female
USDA HQ024-024d	HQG Advanced line 04	USDAHQ024.024_FSCR	-	-	-	CULT	Female
USDA HQ025-011d	HQG Advanced line 06	USDAHQ025.011_FSCR	-	-	-	CULT	Female
USDA HQ025-039d	HQG Advanced line 05	USDAHQ025.039_FSCR	-	-	-	CULT	Female
USDA HQ029-011d	HQG Advanced line 07	USDAHQ029.011_FSCR	-	-	-	CULT	Female
USDA HQ032-011d	HQG Advanced line 08	USDAHQ032.011_FSCR	-	-	-	CULT	Female
USDA HQ034-018d	HQG Advanced line 09	USDAHQ034.018_FSCR	-	-	Wye Northdown/USDA 21327M	CULT	Female
USDA HQ035-007d	HQG Advanced line 10	USDAHQ035.007_FSCR	-	-	Wye Northdown/USDA 21265M	CULT	Female
USDA HQ035-027d	HQG Advanced line 11	USDAHQ035.027_FSCR	-	-	Wye Northdown/USDA 21265M	CULT	Female
USDA HQ036-007d	HQG Advanced line 12	USDAHQ036.007_FSCR	-	-	USDA 21617/USDA 19048M	CULT	Female
USDA HQ036-008d	HQG Advanced line 13	USDAHQ036.008_FSCR	-	-	USDA 21617/USDA 19048M	CULT	Female
USDA HQ2015001-003	-	USDAHQ2015001.003_FSCR	-	-	Ahil/USDA 19048M	CULT	Female
USDA HQ2015001-006	-	USDAHQ2015001.006_FSCR	-	-	Ahil/USDA 19048M	CULT	Female
USDA HQ2015001-009	-	USDAHQ2015001.009_FSCR	-	-	Ahil/USDA 19048M	CULT	Female
USDA HQ2015001-010M	-	USDAHQ2015001.010M_FSCR	-	-	Ahil/USDA 19048M	CULT	Male
USDA HQ2015001-011M	-	USDAHQ2015001.011M_FSCR	-	-	Ahil/USDA 19048M	CULT	Male
USDA HQ2015001-012	-	USDAHQ2015001.012_FSCR	-	-	Ahil/USDA 19048M	CULT	Female
USDA HQ2015001-014M	-	USDAHQ2015001.014M_FSCR	-	-	Ahil/USDA 19048M	CULT	Male
USDA HQ2015002-001M	-	USDAHQ2015002.001M_FSCR	-	-	Ahil/USDA 21327M	CULT	Male
USDA HQ2015002-003	-	USDAHQ2015002.003_FSCR	-	-	Ahil/USDA 21327M	CULT	Female
USDA HQ2015002-004M	-	USDAHQ2015002.004M_FSCR	-	-	Ahil/USDA 21327M	CULT	Male
USDA HQ2015002-005M	-	USDAHQ2015002.005M_FSCR	-	-	Ahil/USDA 21327M	CULT	Male
USDA HQ2015002-007	-	USDAHQ2015002.007_FSCR	-	-	Ahil/USDA 21327M	CULT	Female
USDA HQ2015004-003M	-	USDAHQ2015004.003M_FSCR	-	-	Aquila/USDA 21333M	CULT	Male
USDA HQ2015023-001b	-	USDAHQ2015023.001_FSCR	-	-	Lublin (v.f.)/USDA 19048M	CULT	Female
USDA HQ2015023-002b	-	USDAHQ2015023.002_FSCR	-	-	Lublin (v.f.)/USDA 19048M	CULT	Female
USDA HQ2015023-003b	-	USDAHQ2015023.003_FSCR	-	-	Lublin (v.f.)/USDA 19048M	CULT	Female
USDA HQ2015023-004b	-	USDAHQ2015023.004_FSCR	-	-	Lublin (v.f.)/USDA 19048M	CULT	Female
USDA HQ2015023-005b	-	USDAHQ2015023.005_FSCR	-	-	Lublin (v.f.)/USDA 19048M	CULT	Female
USDA HQ2015023-006b	-	USDAHQ2015023.006_FSCR	-	-	Lublin (v.f.)/USDA 19048M	CULT	Female
USDA HQ2015023-007b	-	USDAHQ2015023.007_FSCR	-	-	Lublin (v.f.)/USDA 19048M	CULT	Female
USDA HQ2015023-008b	-	USDAHQ2015023.008_FSCR	-	-	Lublin (v.f.)/USDA 19048M	CULT	Female
USDA HQ2015023-009b	-	USDAHQ2015023.009_FSCR	-	-	Lublin (v.f.)/USDA 19048M	CULT	Female
USDA HQ2015023-010Mb	-	USDAHQ2015023.010M_FSCR	-	-	Lublin (v.f.)/USDA 19048M	CULT	Male
USDA HQ2015023-011b	-	USDAHQ2015023.011_FSCR	-	-	Lublin (v.f.)/USDA 19048M	CULT	Female
USDA HQ2015023-012b	-	USDAHQ2015023.012_FSCR	-	-	Lublin (v.f.)/USDA 19048M	CULT	Female
USDA HQ2015023-013Mb	-	USDAHQ2015023.013M_FSCR	-	-	Lublin (v.f.)/USDA 19048M	CULT	Male
USDA HQ2015023-014b	-	USDAHQ2015023.014_FSCR	-	-	Lublin (v.f.)/USDA 19048M	CULT	Female
USDA HQ2015034-001c	-	USDAHQ2015034.001_FSCR	-	-	Wye Northdown/USDA 21327M	CULT	Female
USDA HQ2015034-003Mc	-	USDAHQ2015034.003M_FSCR	-	-	Wye Northdown/USDA 21327M	CULT	Male
USDA HQ2015034-004c	-	USDAHQ2015034.004_FSCR	-	-	Wye Northdown/USDA 21327M	CULT	Female
USDA HQ2015034-005c	-	USDAHQ2015034.005_FSCR	-	-	Wye Northdown/USDA 21327M	CULT	Female
USDA HQ2015034-006Mc	-	USDAHQ2015034.006M_FSCR	-	-	Wye Northdown/USDA 21327M	CULT	Male
USDA HQ2015034-007c	-	USDAHQ2015034.007_FSCR	-	-	Wye Northdown/USDA 21327M	CULT	Female
USDA HQ2015034-008Mc	-	USDAHQ2015034.008M_FSCR	-	-	Wye Northdown/USDA 21327M	CULT	Male
USDA HQ2015034-009c	-	USDAHQ2015034.009_FSCR	-	-	Wye Northdown/USDA 21327M	CULT	Female
USDA HQ2015034-010c	-	USDAHQ2015034.010_FSCR	-	-	Wye Northdown/USDA 21327M	CULT	Female
USDA HQ2015034-011c	-	USDAHQ2015034.011_FSCR	-	-	Wye Northdown/USDA 21327M	CULT	Female
USDA HQ2015034-012c	-	USDAHQ2015034.012_FSCR	-	-	Wye Northdown/USDA 21327M	CULT	Female
USDA HQ2015034-013c	-	USDAHQ2015034.013_FSCR	-	-	Wye Northdown/USDA 21327M	CULT	Female
USDA HQ2015034-014c	-	USDAHQ2015034.014_FSCR	-	-	Wye Northdown/USDA 21327M	CULT	Female
USDA HQ2015034-015c	-	USDAHQ2015034.015_FSCR	-	-	Wye Northdown/USDA 21327M	CULT	Female
USDA HQ2015034-020M	-	USDAHQ2015034.020M_FSCR	-	-	Wye Northdown/USDA 21327M	CULT	Male
USDA HQ2015034-027	-	USDAHQ2015034.027_FSCR	-	-	Wye Northdown/USDA 21327M	CULT	Female
USDA HQ2015034-031	-	USDAHQ2015034.031_FSCR	-	-	Wye Northdown/USDA 21327M	CULT	Female
USDA HQ2015034-035	-	USDAHQ2015034.035_FSCR	-	-	Wye Northdown/USDA 21327M	CULT	Female
USDA HQ2015034-039	-	USDAHQ2015034.039_FSCR	-	-	Wye Northdown/USDA 21327M	CULT	Female
USDA HQ2015034-041M	-	USDAHQ2015034.041M_FSCR	-	-	Wye Northdown/USDA 21327M	CULT	Male
USDA HQ2015034-044M	-	USDAHQ2015034.044M_FSCR	-	-	Wye Northdown/USDA 21327M	CULT	Male
USDA HQ2015034-046	-	USDAHQ2015034.046_FSCR	-	-	Wye Northdown/USDA 21327M	CULT	Female
USDA HQ2015034-050M	-	USDAHQ2015034.050M_FSCR	-	-	Wye Northdown/USDA 21327M	CULT	Male
USDA HQ2015034-051M	-	USDAHQ2015034.051M_FSCR	-	-	Wye Northdown/USDA 21327M	CULT	Male
USDA HQ2015034-057	-	USDAHQ2015034.057_FSCR	-	-	Wye Northdown/USDA 21327M	CULT	Female
USDA HQ2015034-061	-	USDAHQ2015034.061_FSCR	-	-	Wye Northdown/USDA 21327M	CULT	Female
USDA HQ2015034-065	-	USDAHQ2015034.065_FSCR	-	-	Wye Northdown/USDA 21327M	CULT	Female
USDA HQ2015035-005M	-	USDAHQ2015035.005M_FSCR	-	-	Wye Northdown/USDA 21265M	CULT	Male
USDA HQ2015035-010M	-	USDAHQ2015035.010M_FSCR	-	-	Wye Northdown/USDA 21265M	CULT	Male
USDA HQ2015035-011M	-	USDAHQ2015035.011M_FSCR	-	-	Wye Northdown/USDA 21265M	CULT	Male
USDA HQ2015035-014	-	USDAHQ2015035.014_FSCR	-	-	Wye Northdown/USDA 21265M	CULT	Female
USDA HQ2015035-022M	-	USDAHQ2015035.022M_FSCR	-	-	Wye Northdown/USDA 21265M	CULT	Male
USDA HQ2015035-029	-	USDAHQ2015035.029_FSCR	-	-	Wye Northdown/USDA 21265M	CULT	Female
USDA HQ2015035-033	-	USDAHQ2015035.033_FSCR	-	-	Wye Northdown/USDA 21265M	CULT	Female
USDA HQ2015035-035M	-	USDAHQ2015035.035M_FSCR	-	-	Wye Northdown/USDA 21265M	CULT	Male
USDA HQ2015035-038	-	USDAHQ2015035.038_FSCR	-	-	Wye Northdown/USDA 21265M	CULT	Female
USDA HQ2015035-041M	-	USDAHQ2015035.041M_FSCR	-	-	Wye Northdown/USDA 21265M	CULT	Male
USDA HQ2015035-043M	-	USDAHQ2015035.043M_FSCR	-	-	Wye Northdown/USDA 21265M	CULT	Male
USDA HQ2015035-044M	-	USDAHQ2015035.044M_FSCR	-	-	Wye Northdown/USDA 21265M	CULT	Male
USDA HQ2015035-047	-	USDAHQ2015035.047_FSCR	-	-	Wye Northdown/USDA 21265M	CULT	Female
USDA HQ2015035-050M	-	USDAHQ2015035.050M_FSCR	-	-	Wye Northdown/USDA 21265M	CULT	Male
USDA HQ2015035-054	-	USDAHQ2015035.054_FSCR	-	-	Wye Northdown/USDA 21265M	CULT	Female
USDA HQ2015035-059M	-	USDAHQ2015035.059M_FSCR	-	-	Wye Northdown/USDA 21265M	CULT	Male
USDA HQ2015036-001	-	USDAHQ2015036.001_FSCR	-	-	USDA 21617/USDA 19048M	CULT	Female
USDA HQ2015036-004M	-	USDAHQ2015036.004M_FSCR	-	-	USDA 21617/USDA 19048M	CULT	Male
USDA HQ2015036-006M	-	USDAHQ2015036.006M_FSCR	-	-	USDA 21617/USDA 19048M	CULT	Male
USDA HQ2015036-009M	-	USDAHQ2015036.009M_FSCR	-	-	USDA 21617/USDA 19048M	CULT	Male
USDA HQ2015036-010M	-	USDAHQ2015036.010M_FSCR	-	-	USDA 21617/USDA 19048M	CULT	Male
USDA HQ2015036-011	-	USDAHQ2015036.011_FSCR	-	-	USDA 21617/USDA 19048M	CULT	Female
USDA HQ2015036-014	-	USDAHQ2015036.014_FSCR	-	-	USDA 21617/USDA 19048M	CULT	Female
USDA HQ2015036-015M	-	USDAHQ2015036.015M_FSCR	-	-	USDA 21617/USDA 19048M	CULT	Male
USDA HQ2015036-018	-	USDAHQ2015036.018_FSCR	-	-	USDA 21617/USDA 19048M	CULT	Female
USDA HQ2015036-019M	-	USDAHQ2015036.019M_FSCR	-	-	USDA 21617/USDA 19048M	CULT	Male
USDA HQ2015036-023	-	USDAHQ2015036.023_FSCR	-	-	USDA 21617/USDA 19048M	CULT	Female
USDA HQ2015036-025M	-	USDAHQ2015036.025M_FSCR	-	-	USDA 21617/USDA 19048M	CULT	Male
USDA HQ203 Lublinb	-	USDAHQ023Lublin_FSCR	-	-	Northern Brewer/Zattler Seedling	CULT	Female
USDA HQ34 Wye North Downc	-	USDAHQ34WyeNorthDown_FSCR	-	-	-	CULT	Female
a 16 diverse samples making up the Testing Panel
b 16 samples for bi-parental population HQ2015023
c 16 samples for bi-parental population HQ2015034
d 190 samples genotyped with the 9 SSR multiplex and the 25-KASP assays
