# Supplementary material for: Two fingerprinting sets for Humulus lupulus based on KASP and microsatellite markers
Source: PLoS One. 2022 Apr 14;17(4):e0257746. doi: 10.1371/journal.pone.0257746 (PMC9009645; doi:10.1371/journal.pone.0257746)
Supplement: S2 Table — Includes name, motif, forward primer sequence, reverse primer sequence, expected allele size range, observed allele size range, number of alleles observed, ease of scoring (1 = easy, 0.5 = medium, and 0 = hard), and SSR source citation. Observed allele size range, observed number of alleles, and ease of scoring assessed using the M13 universal labeling method of Schuelke, 2000. (XLSX) [file pone.0257746.s003.xlsx]

## Sheet: Sheet1
S2 Table. List of long-core repeat SSRs evaluated in the 16 diverse samples making up the Testing Panel (S1 Table). Includes name, motif, forward primer sequence, reverse primer sequence, expected allele size range, observed allele size range, number of alleles observed, ease of scoring (1 = easy, 0.5 = medium, and 0 = hard), and SSR source citation. Observed allele size range, observed number of…
Name	Motif	Forward Sequence (5’-3’)	Reverse Sequence (5’-3’)	Expected Allele Size Range	Observed Allele size Range	Oserved No. of Alleles	Ease of Scoring	Citation(s)
ACA1-K9-3c	(TTC)17	ATCCTTCTCTCATTACATACTCAGC	CCTATGACGGTTCTTATGAGTGC	191–248	200	7	1	Jakše et al., 2008
ACC2-D3-3a	(CCA)7	ATTCACTCCCACCTCTCACC	GGAGTTCTGGACTGGGATCA	216-230	100-250	5	1	Jakše et al., 2008
CO653711-AAG5	(AAG)5	GAAGCCATCGCCAGAGAA	CTCCGAGAGGGAGATCTGG	237-257	237-255	5	0.5	Jakše et al 2011
CO653713-ATC5	(ATC)5	GATCGGAGCCGTTCAATTT	GCTGTAATTACGCAAGGAGACA	186-207	192-204	4	1	Jakše et al 2011
CO653957-TCCCA4	(TCCCA)4	TCTCTATGCTACGGGCGAAC	TGGCTGCAGCTAGAGAGACA	218-236	218-236	7	0.5	Jakše et al 2011
EMHL019	(GCA)5	GAGCCCCAATAAGTTCCACA	TCCCGACTTGAACCAATAGC	116–153	130-136	2	1	Hadonou et al., 2004
EMHL058a	(GAA)5 int	GAGCTCCATAGCTCGTGTCC	ACCTTCTCCCACTACCACCA	199–209	216-222	3	0.5	Hadonou et.al. 2004
hch1	(TAGTTA)5	TGGGAACTAACCTGGATTGC	ACCTACAATGTACACCGTCGTAT	141-208	159-225	6	0	Jakše et al 2011
Hl-ACA3a	(CAA)15	CAAGTTGTTGGTTGATTTCACAT	CTCCTTCCTGTGTTCACCAC	194–236	221-250	6	0.5	Stajner et al 2005; Rodolfi et al., 2018
Hl-AGA4	(AAG)7N8(AAG)11N2(GAA)2N3(AAG)2N2(GAA)2N3(GAA)4(GAT)4 (GAA)5	ACATAATCAAATCCACCAAAC	AGGACGAAAAGGATTGAAG	195–246	209-221	2	1	Stajner et al 2005
Hl-AGA6	(GAA)15N3(GAA)2	GTTAGAATCTCGTTGGCAA	TCTGAAACTTCACTAATCATC	149–209	166-211	6	0	Stajner et al 2005, Rodolfi et al., 2018
Hl-AGA7c	(CAT)3N3(CTT)9N3(CTT)3	ACAAGCAGTAATGATGAGGA	TCCAAGTCTCTCAATTAGGAA	159–210	175-225	11	1	Stajner et al 2005; Korbecka-Glinka et al., 2016; Rodolfi et al., 2018
Hl-AGA8	unknown	TCAAGAGCACAAATCCAAA	AAGGGAGATACACGTAAAG	253−287	271-305	7	1	Korbecka-Glinka et al., 2016
HLC-003A	(CTA)6	TGCATTGTTTGGGTAAGTGTTC	CGAACTTCCTCGACGGTAAC	423-453	450	5	0.5	Bassil et al., 2008
K10315692	(TTA)6	AGGAAGAAATCCCTACTTGG	AAATGGCTATGATGATCCC	310	322-328	3	1	Koelling et al., 2012
K10315733	(AGA)6	CGAACCGGTTAAGTATTCTG	CCACAGTCTCTGTTGTTGTG	365	-	-	No PCR Product	Koelling et al., 2012
K10315757	(AAGA)4	TTAGGTTCAAATTAGGGTTCC	ATGATGCACTTGGTATTTCC	245	-	-	No PCR Product	Koelling et al., 2012
K10315786a	(TCA)8	GCGTTGGTAGAAAGTGACTC	AGCAATGAGAAGAAGTGGAA	125	128-141	5	1	Koelling et al., 2012
K10315828	(TTC)6	AATAGTGGGTCACTTTGTGG	AGCTTCACAATTATCTCCGA	332	350-352	2	0	Koelling et al., 2012
K10315842c	(TGG)8	CTCAACTACCCTCTCGTCTG	TAGCTGGAATGAGCGAAGTA	284	281-299	4	0.5	Koelling et al., 2012
K10315910c	(CTT)7	GATAGCCAATCTGGTATGGA	GGGTAACGAAATCCCTAACT	368	374-387	4	1	Koelling et al., 2012
K10315931c	(CTT)7	TCTCCCTAAATGCTATTGTCA	TCGATCATTAGGGTTGAATC	311	318-328	3	1	Koelling et al., 2012
K10315942	(CTT)6	CCCTATCCCTGACTCTGTA	AGTCCATAATTTGGAGGGAT	277	284-294	2	1	Koelling et al., 2012
K10315948	(TCT)6	TTCTTCTTCGTCTTCGTTGT	GTTCAGTCCGAATCAGTGTT	332	-	-	No PCR Product	Koelling et al., 2012
K10316002	(AGC)8	CCTGAGGTGCTCTCACTTAC	TTGGTGGCAAATAGAACTTT	302	319-329	2	0.5	Koelling et al., 2012
K10316016c	(AAT)5	TACAGGTGCAGTAGCTCAAA	ATCAAGCTCCTCTAAACCCT	399	408-414	2	1	Koelling et al., 2012
K10316098	(AGA)5	AGGGCTAGGTACCAGAAATC	CGATTCAAAGTCTTTAACAAA	100	113-119	3	0.5	Koelling et al., 2012
K10316215	(TCT)7	GGCGGTTCTACTACACAGAG	TTGGTGGATTAGCAAGTTCT	346	365-387	5	0.5	Koelling et al., 2012
K10316221ac	(TCT)7	GTTGTTCTCTTCCAACCAAG	CCAAAGAAGACCCATTACAG	135	133-176	6	1	Koelling et al., 2012
K10316259	(CTTT)5	AGTAACGAAAGAACCACGAA	ATAGTTAGAAACGTCGGCCT	104	131	2	0.5	Koelling et al., 2012
K10316345	(AGG)6	TATTACCTGGGTTTGTGTCC	TGAGTTTGTTGAGCTTGTTG	245	261-264	2	1	Koelling et al., 2012
K10316376	(CTT)8	TAATGGCGATCTTCTCTTGT	TCCAGAAGCAATGGTAGAGT	335	-	-	No PCR Product	Koelling et al., 2012
K10316385	(TAC)8	GGGCAATTTGTTTATGTGAT	TGACTGAGAATACGAATTTAGC	398	529-535	2	0	Koelling et al., 2012
K10316390	(TTG)7	TTCGAAATACGACAACCAA	AACCTCTTCCGCTTCTCTAT	244	260-264	2	1	Koelling et al., 2012
K10316519	(TGAA)4	AAGATGCCAGAGACAAAGAA	TTAGCTCCATAAGCAACTGG	340	-	-	No PCR Product	Koelling et al., 2012
K10316614	(TCA)6	CCACAACTCTAAGTTTCGCT	CGAAATAATCGTTGAGAACC	245	261-264	2	1	Koelling et al., 2012
K10316616	(CGA)6	CGGAAGCTTGTTTGTTACTC	TCAACTGATAGGACTTTGGG	368	-	-	No PCR Product	Koelling et al., 2012
K10316647	(CCA)6	ATCCCAATAGCAGAAGATCA	TCCTATGCTAGCCAGTGATT	280	386-395	3	0	Koelling et al., 2012
K10316651	(ACCTG)4	CAAGGATGATGATGAAAGGT	CAAATCATTATTAGGAACGTAAG	346	355-365	1	0	Koelling et al., 2012
Primer 13	CTT/AAG, in/del(110)	TGTGTTTATTAGTAGCTTCTTCAG	CTTAGGGCCATCACAACACT	390-410	200-400	8	0	Patzak and Matoušek, 2011
Primer 1bc	(CTT)n	AACAAGCTCTGGTAATAACAACAT	AAAACAAGAACCAGAGATAAGGAC	-	245-272	6	1	Patzak and Henychová, 2018
Primer 29	CTT/AAG, in/del	AAAAGCTCCACCGTTCTCACAG	ACAGTCTCTGTTGTTGTGTAGC	320-360	350	1	0	Patzak and Matoušek, 2011
Primer 6bc	T/A, GAA/TTC	AAAGCGAAAACTCATGAAAAGGTT	GACACATGTAAGGTGACCTTTACA	230-255	241-266	5	1	Patzak and Matoušek, 2011
a Recommended by Claudia Wiedow at Plant and Food Research, New Zealand (Claudia.Wiedow@plantandfood.co.nz) in April, 2019
b Recommended by Josef Patzak at Hop Research Institute Co. Ltd., Czech Republic (patzak@chizatec.cz) in April, 2019
c Used in the 9-SSR multiplex fingerprinting set
