# Supplementary material for: Two fingerprinting sets for Humulus lupulus based on KASP and microsatellite markers
Source: PLoS One. 2022 Apr 14;17(4):e0257746. doi: 10.1371/journal.pone.0257746 (PMC9009645; doi:10.1371/journal.pone.0257746)
Supplement: S3 Table — Includes name, primer allele sequences (x, y, and common), alleles (x & y), and sequence motif. The targeted SNP is denoted by brackets [] in the sequence. (XLSX) [file pone.0257746.s004.xlsx]

## Sheet: Sheet1
S3 Table. List of 28 KASP assays designed by LGC Inc. and evaluated in 190 samples (S1 Table). Includes name, primer allele sequences (x, y, and common), alleles (x & y), and sequence motif. The targeted SNP is denoted by brackets [] in the sequence.
Name	Primer Allele X	Primer Allele Y	Primer Common	Allele X	Allele Y	Sequence Motif
000089F_317093a	GAGCTCCAGGCTGCCAG	GCTGAGCTCCAGGCTGCCAA	TTTTGGCAGTTCGCTCAGCGGTTA	C	T	TATGGATCCCACGGCTCGGGAGCCATGAAAGAGAAGTTGCCATCTTGGTTAAATGCCCAGCCATGGTACAACATGCCTTCCATGGAGGACAGTGAGGCCGCTTTCTCCTCCTTAACAGCGACCTCGGCCTCTAGCTGCTTGGCTTTGGCCTTAGCAACCTCAACCTGAAGAGCAGCCAAGGCAACCTTTGCGGCCTGATCGCTTTCTTGAGATGATGCAAGGGCAGCCTTGGCATCGTGCTCGCCTATTTGAGCAGCTGCAAAGGTAGTTTTGGCAGTTCGCTCAGCGGTTAGGGAGGTC[C/T]TGGCAGCCTGGAGCTCAGCCTGGAGTTCATCATTCCTAGCCCTAGCCCGGGCTATACTACGATGCTGAGCCAGGGCCAAATGCAAAATAAAGAG…
000265F_1374141a	AAATTATGTGACTCGGGATAGTAAGGT	ATGTGACTCGGGATAGTAAGGC	GAGCTATCAAGCAGGCCGTGCA	A	G	TGTTGCTTGGTCATACTTAGGCAAGATCTATAGGGGTTTGGATGAGAAGCAACAGGCAAGACTTGCTTTTGATTGTTCCAGAAGCATAGATCCTTCACTTGCATTACCATGGGCTTGCATGTCAGCTGATTTTCATGCTAGGGAGCCTGCACTAGATGAAGCTTTTGAGAGTTGTTTACGAGCTGTTCAGACACTTCCTGATGCAGAATTCCAAACCGGTCTCGCAAAGCTTGCTGTAGTTTCGGGGCATCTTTCATCTCCACAGGTTTTTGGAGCTATCAAGCAGGCCGTGCAGCGCGC[A/G]CCTTACTATCCCGAGTCACATAATTTAAAAGGGCTGGTTTGTGAGGCACGATTTGAGTATCAAACTGCTGCTACTTCCTATAGGCTAGCACTCT…
000571F_797591a	GAGACCGCATGAAGCGACGTA	GAGACCGCATGAAGCGACGTC	CCGCCGTGGCCACGCTCAA	A	C	CTCCACTTTAACGCAAGCAATTGAAGACTGTTGAGGAATTTGGTGGTACATATGGTAATTCTCGGGATGTCTTCTCTGGTTAGCTTGGGAGCGTTTAATGGCTGCCATGAGCGAGTTCGACACGGGCGGGTCGTCAGCGAGTTGGGTCGACGAGACTCGGTCCAGCGAAACGCTGAGGCAGAGCTCCATAGCCTTAAACTGGAGGCGAGGCGAGTAAGCCGAGTTACGGGCACGCGCGCACGCGTCTCGTAGCGGCGACGACGGCAGCGAGAGGAGCGCCGAGACCGCATGAAGCGACGT[A/C]GTTTGAGCGTGGCCACGGCGGCGAGCCACGGCCACGGCCTCATCTAGCGCATGCGCTGCCTCCGGCGTCAAACATTGCCTGGCAACACTTACCG…
001644F_470045a	CCGATCCCGGCTCCCAGA	CCGATCCCGGCTCCCAGC	GGGACGGCAGCTGCGGCTT	A	C	TCTTTCATATGAAACGACCGGATATGAACACGTTGTCGGCGTTCCCAGCGGATTTAACACCATCGCATCAAACCGGGGTATATTGGTGGGCACGGGACTTGGAGATCTGGGCCTGGCAGGGGATGTCGCCAAGATATCCAAACTGATCGATCAAATCGGCGTAATACAATCCTTCTATGAATTTTACGGTGGATACAGTGACGGTGAGCTAAGCGCCGTGGCCGACATAGCAAAACAGGACTTGGTGTCGCTGCAGAAAACATTTTCCGCTTTTGATAGCGATCCGATCCCGGCTCCCAG[A/C]AAGCCGCAGCTGCCGTCCCTTTCCAAAGGTACGCCGCAGCTCCAATACTCTGTCAATTTCTCCGACCAGTATGGTGAAGCAAAGCAAGACTGCA…
002381F_371663a	ACCGCAGCCTGAGACCGGT	CCGCAGCCTGAGACCGGC	CAATTCACGACGAGTAGTAGTACTACTAT	A	G	GGTGATCATACCCCAATACCATGATCATCATAATCATCATCATCATCAATCAAACACATTGGCTTCAAATCATGGCCCTACATTTCTCATTTCAGATGCAACTACTACTTACTATGATGCCTCTACCAATGGGGTGGTACTAATTACAGAAGCTTGTTCAAAAGATCAGACCAGTTTGATCATCAACAATAATAACAAGCATCATCAACAACAACAACAGCAGCCGCCGACATCGTCGAATTTCGATTCGCCGTTGTCATATTTCGACCAATTCACGACGAGTAGTAGTACTACTATCGA[A/G]CCGGTCTCAGGCTGCGGTGGTGGTGGAGGCGGTGGCTACAGCTCCGATCAACTTGTTTCTCAGTTTCACAATTCAGCAAGTGGTATTAATATTA…
003591F_48935a	GAGCAGAACGGCGACTTTGAGA	GAGCAGAACGGCGACTTTGAGT	CTTGCGCTGCACCATGCCTCAT	A	T	AACATTAGCATAAGGTTTCTTTACATAATCTAATAAACTTTCCCACATTTTTGTTGACCCAGATAAAAATTTTACATTTTGAGACCAGAGCAAGCCCAAGTAATCATATTCATCCATACAATTGCCAAAATTGGATATACCTAAAAAAAGCATAGAAATCTATCAAAGCAAAATGGCAAAGTAATGTACTTGGAACCAAATTTTAAGATAGAAGGCGGTGCAGGAGTGTCCGGCGGCGTGGAGGAGGCGAAGAGCAACGCTGCTGTCGACACCGCCACTGAGCAGAACGGCGACTTTGAG[A/T]TGTTTATGAGGCATGGTGCAGCGCAAGTATGGTTGAATATCACCATCAAAGCTCTTCAAATAATGAGGGGTTTGAGGCTGTGCGGCTGAGGCGG…
006996F_176695	CGTCGCGAGGACTGAGCG	CCGTCGCGAGGACTGAGCT	GCGGCATCCAGTGCGGCCTT	G	T	GTATCCCTTGCTCATTATGCATCACATGTTTGTTTTTTCCTCTAAGGCAATTGCCTTATCATATTTTGGTCTTGCAGGGTGCCTTGGCTCTCCATCGGAGCATATCCCGATCTAGGGCTCAGCTCGAGGATATGAGGGGAGAGCACCATAAAACTTTGGCTACCATTAAGACTGCCCAAAAGCAGGAACAGGATGCCAAGGATGCCCTAGCGACTACGCAGGCTGAGTTGGACGCATCTCAACCTAAGTTGCAGGAGGCCGAGGCTACCAAGGCTGCCCTAGCCGTCGCGAGGACTGAGC[G/T]CGAGGAGGCCAAGGCCGCACTGGATGCCGCGAAGGCCGAGGCCGAGGAGGCCAAGGCTGCCCTGGCGACAGAGAGGGCAGACGCTAGCTCCTAC…
008739F_51678a	CAGCGATCCAATTACAGCAACATG	GCAGCGATCCAATTACAGCAACATA	CGGTTGAAAACATCTCATTTCGTCACTAA	C	T	CATATTCTATATCACTATTCTTATTCATCATTTGTTTATAGTTATATAATATGATCGAATGTACAGGAACTTCGGTTGTCAAGGTGGATGATAAGAGCAAGGAGAAAAAGAAGACCTGCAAAAATGATGAAGGTTAGATAAAATAGTTGAATAGTTGTATGTTACCATATAATATTTATTAGCTTATATAAAACCGATGTGACTGTATTTAATACTACAAGAAAGAAAAAGGCTTATCAGCAGCCACGTCTGTCGCGGTTGAAAACATCTCATTTCGTCACTAATACAAATTAGGGGCGA[C/T]ATGTTGCTGTAATTGGATCGCTGCTAATAAGTTGTACCTAAAAGTCATTATTAGCGGTGACATGTTGCCTTACTACTAATACTAACTTTCAGCG…
000115F_1068460_Ya	CGATAGCAGAACATTATAACCTCTATTC	CGATAGCAGAACATTATAACCTCTATTT	GAACTTGCCGCAAAGCAGCTCCTT	C	T	AAGAGCAGTTTCCTTTTCTTCCTCATCAGTGTTCTGCAACACAACCGATGTGTTAGGACAATAACCAGCCTCTTCCAACTTCATCCTCATCTCAGCCAGCATTTCATATATTTTTCCAGTTTGTGAGTGTGTCGTATCTCCCATTACAAAGTCATGAACTAAACCATTTACTTCGATTGAGCTAATTCCTGGTTGTTTCTTGATTCCAGTCTCTTTCATAGCCGTTCTAACTGTGGCAACCTCATCCCATCTGTTCGAAGCAGCGTAAATGTTCGATAGCAGAACATTATAACCTCTATT[C/T]CGAGGCTCCAGCTCAAGGAGCTGCTTTGCGGCAAGTTCCCCCAAACTGGGATTTTTATAAAGCTTACATGCAGCAAGGAGAGCACCCCATACTA…
001589F_351349_Ra	CACCAGAAAGTGTCGATTCCCAT	CACCAGAAAGTGTCGATTCCCAC	CGGTGTCATAGCAGCTGGGTGTT	A	G	ATAATTTAATATCCAAGAAATCGCATTATTATTATTTCGAATCCATGCATTATACAGTAAGGAATCAAGCGAAGAGGGTTTAGGGATGGATCTATCAAGGAATCCAATTTTATTTTTCACCAAGATGGCAAGGATCATAGCACGGCTCCAAAAAGCGTAGTTGCTGCCTGTGAGAGGTTGAGAAACCGAAATGTTGCCTAGATTATCTTAAAGGAGAATGCAATAAGGATCAGTTTGATCCTCAAGAATGGTTCTTGAAGTAGTTGCAGAAGCCGGTGTCATAGCAGCTGGGTGTTGAGG[A/G]TGGGAATCGACACTTTCTGGTGGAGTAGTTTCCATTGATGGGCAGGGAAGAAGAACGCAGCTCAGAATCTGGTGCAGACGAAACTCAGACGAGG…
002878F_402249_Wa	GGAGGCAGGGTCTACTGTTGTA	GGAGGCAGGGTCTACTGTTGTT	AGCTAAACCAATTGAGCCCAATCCAAAA	A	T	TGGGGTTTCAACAGGTGGGACTCTTCTTGGTTATGGCACTGATATGTACTTGTGTTTGGATTAAGATATTTTGATATGAACACAACCAAGTTAGCATACTAGTCCACCCCCCACCCCCACCCCCACCCCCACCCCCACCCCAAACATCCCCAATTGGTTATATTTTTTCATTCCCCTTTTTTGATTACTAAGTGTTGGAAACAATGTTGCTTGATTGATAGTACATGTTACCACATCTTGGTTTTTAGGGGTGGGTGCTGCTTGGAGAACAGCTGAGGTGGAGGCAGGGTCTACTGTTGT[A/T]ATTTTTGGATTGGGCTCAATTGGTTTAGCTGTATGATTTTGTAAAACTTCCTATTATGTTTTAATACATCTTCCTTGGCTGTCTTTTCACATAA…
003765F_59789_Ma	GCCGTTGGTTGGTTTAGTCGGAA	CCGTTGGTTGGTTTAGTCGGAC	CCACCCCATCATCCCCCACTTA	A	C	TAGATTTCAACACAAGCCTCTCTTCCACTCTTTGATTTCTCCACTTTTCTCTCATTCTTTTTCATTTATGGTAATTTTGGTTGGCTTTTGCTTTCCAAGGTGGCTCATTTATTTTTTACCTCTTTGTCCCTTCCTCCTTTTAAATTCTAGCTCCACTTCACTTCACTTCAATCCATTCCATTCCACTTTCTTACTTTTACTTTTTTTATTTTTATTAATTATATTTTTGGGATTGTTTTTCAGGTTTTGGCTTTAGCAGAGCTTAGCATAGCATAGCAGCCGTTGGTTGGTTTAGTCGGA[A/C]TAAGTGGGGGATGATGGGGTGGCCTTAAAATCATTTTCTTTCGGTTTGGCTGCTTCATTCCATTGGGGTCTCATTAGGTGAGGAGATGATTATT…
008065F_133678_Y	GACCCGCAAGAGGAAAGAGCG	AGACCCGCAAGAGGAAAGAGCA	GTAGGGGCAGCTAACTGTGTAGATA	C	T	CGATTCCGAGTGATAAGACCTAGGATAGAAGGTATAGGATGGAACCGAATCGAGCCTACGGGGAAGTTGCTCCTTAGAATACCAAACCAAATTAGAAGCAGGCAAGGCTTTCTATTTTTGTAGTCGGGGAAAGAATCCCGGGGTTGATGCTGAACCAATTCTTCCATTCCATAGCCCAGAGGAAGCGGAAATAACATTCCATGCTGCGAGGCATCGCTGATAACATCGCCTGTTGTACGGTTGCTTTAGCCCAGGAGCCAACCTAGCCCCAAAGTAGGGGCAGCTAACTGTGTAGATAGA[C/T]GCTCTTTCCTCTTGCGGGTCTTCCAAGCCTTGAGTTGAGATGCTACTGCTTAGATTAGATGGTTAGCTCAGTAGATGCTTTCTTGTAGCTCTAC…
23F_2218589_C_Aa	AACAAGATCAGCATCAGCACAGACA	CAAGATCAGCATCAGCACAGACC	CTGCTGACCATTACTACTCAGATCATTA	A	C	GAAGAACAAATTGATCAAAGAGAGCGACAAAATGAAGTGATAGAAGAACAACAACCTGAAATGAGCTTTGAGCAAAATGATGCTCAAACACAACATACTGAAGTAACTGAAAAGCCATTTTCATTGGGAGAAGTAAAAAAGCAGCAGCAACGGCACAAAATCAGGTTTAAGTTCAAAACAAGATCAGCATCAGCACAGAC[A/C]GCCACTACCCCTCCTAATGATCTGAGTAGTAATGGTCAGCAGCTTGATCTGGAGCAGCTTTCAGAGCTTCCTATTATGCAAGTTTTCCCTGGGCTTAAATCAGCCAAAAGGAAGTTCTCTCCCATATTGAAACAAGAGCATGATCGATCTCAGGTTCAGAAGAGACAACCGAGATTCCATCACAGGCCTAACAC…
63_359415F_C_Ta	GCTTTGTGGTTGGCTAGAC	GGCTGCTTTGTGGTTGGCTAGAT	CAGGCAGCCCTTCCAAGCAGAA	C	T	CCACCTACAAATATTGCTACTGTAACAATATTTTTACAGAACTGGTTATATCCTACTTTACAATGCAAATGTTCTTGTGTGTCTTACTGCCTGGGATATTTGAGCTTCGGCTGGCTTTCTTGGCCACCGGTGTTATTGCAACGCTTAATAAAGGAATCAAGTGTACGCTGCTTTAAAGGGCTGCTTTGTGGTTGGCTAGA[C/T]GACTCGACGGTTTTCTGCTTGGAAGGGCTGCCTGCAACTTTCATGGTATTCTCGTGCCCATCAAGCATCTACCCAACAAAACAAATTAGTTTAAGGGGAAATAATAATAATGACTATGATCTCCACTAAGAATGAAAATCATCTTTAAAGAGTAGTAGGCATGTCAAAATGGGGCGGTGAGGCGGGGCGGGGAT…
122F_1097361_T_Aa	CAGCTACGCCTCGGCGTCAA	CAGCTACGCCTCGGCGTCAT	GAGAGCTGCAGCGTGGAGTCAA	A	T	ACAGAGTACGTAATAATAAGCTAGATCCATTATTAATAATTTCCATATTATCTATAATTAATTATGCTTAATTACATATTTAATTAATAATTTGATGAAATTATTAACTACAGAGACAAGCGGATGTGAACTCGTCGCTACTGCTGCTGGGGCTGCTGTGCCACTTGCTGCCGATGCTGTTCAGCTACGCCTCGGCGTCA[A/T]CCACTGCGCTCACGCTTGACTCCACGCTGCAGCTCTCCCGAGCCAGCAGCATTGTCATGCTCATGGCCTATGTGGCCTACCTTGTCTTCCAGCTCTGGACACATCGCCAGTTGTTCGAAGCTGAAGAGGTATATTTCTATACATACATATCTATATGGGATTAAAATTATTGAATTTTATTGTGACAGTGTTTG…
198F_1478737_C_Ta	GTGGCTGCAACAAGGCACTAC	GGTGGCTGCAACAAGGCACTAT	GAGTCTCGAATCTCAGCAGCATACTT	C	T	ACTTGGGAAGAACTTCTTGACAGTATCATAGTTGACCCTTCAAGTAATTTAGATCACCATGATCAACATCAACAACACTCTTCAACAAACAATAACACTACTGCAAATGATGATATTGATCATGACAAGGAATCAAACAGTGTTGAGAGAGCAAAGAAGAAGACTACAGCAGCCATGGTGGTGGCTGCAACAAGGCACTA[C/T]AGGGGAGTGAGGAGGCGGCCATGGGGGAAGTATGCTGCTGAGATTCGAGACTCGTCGAGAAATGGGGCTCGAGTTTGGCTAGGGACATTTGACACTGCTGAAGAAGCTGCCTTGGCTTATGATAAGGCTGCTTTGAGAATCAGAGGCACCAAGGCTTATCTTAACTTTCCACTTGAGACGGTTGCTAAGAGTAA…
278F_370690_T_C	TCACGAGGACGACCAAGTCTG	TTCACGAGGACGACCAAGTCTA	CTTAGGGGCAGCCCCGCCAA	C	T	ACGAGGGGCACCTCGTCCTCTTCCTCTCCCGCAGCCTCCTCCTCGGGGATGGGTGCCATCTTGTGAGCTAGAGGGAGACCCCGCGGTCTCCTCAAGGCCAAAGTCTGGCCTGGAGAGATTAGCTTGCACGCCAGCATCGTCTCGTCGGACACGAGCTGTCAATAATCCTTTTTGCTTAGGGGCAGCCCCGCCAAGGGTCA[C/T]AGACTTGGTCGTCCTCGTGAAAATGGCTGCATGATTGTTTCTAAGTCAGGAACGAATAAAAGAGGCTAATCAACAAATCAACTTACGAGCTAAGAGTAGAAGGTACTTACGAGGGCGGTTGAAATAGTGGTGTTCGCAGTTGCGAAACCCCTTGGACATGAAGAATTGGTCTTTAAAGTCGTTGGGGTGGCTAG…
559F_410159_G_Ta	ACTTTCCAAAGCTAAATCCGAGAC	CTACTTTCCAAAGCTAAATCCGAGAA	CATCCAGTTGGCTGCCAGTTATCTT	G	T	TTTCTAGACGGGAGTCAAAGTTGTCAAGCAAATTGGTTTGTGTTAGGAAGTTATTTAAGACTGGAGACAATGCTGATGTGAACCACTGCTCTTGTTCAACACAATGTTCAGGAGCAAAAAGGATTTGGGAAGCTTCATTATCTTCCTTGAAGTCAAAGAAAGTAAAGGGAAGCCATCCAGTTGGCTGCCAGTTATCTTCT[G/T]TCTCGGATTTAGCTTTGGAAAGTAGCAGAAATGATTGTTCTTACCAAACATGCCCTGTGGCTGCTTCAAAAAATAAATCTTTGGATGGACTTCAATCAAATTGTTCTACTTGTGGTTGCGAACATAATGCTAAAGGTTGTGCAATGGGTAAAACGATATCAGAAGCTTGTGTTGGGAAAGGTCACCCACACACT…
1037F_456722_A_Ga	AGAGGCAAGGTGCAACATAATA	CTAGAGGCAAGGTGCAACATAATG	GCAGCGTAGTATCTGAGCTAGGATT	A	G	CTGGCTGCCCCAAGATCTTCGGGAGACATAAGACTGATACCGTTAATTCTCTCTTGAAGAATTTGTTTCAGTTTGTCATCATTGACATCAGCCACTCTACCACTTGTCTCGCCACTTTTGTCCCGTGCCAGCTCGAGAAGGCCTCGAAGAGCAGCCTCTCGTACCTCTGCATCTTCGCTAGAGGCAAGGTGCAACATAAT[A/G]CGAGGAAATCCTAGCTCAGATACTACGCTGCAGTCTGAACTATTCTCATTTAGTAGATAATGGACCAAGTTCAACGCTTTCCTGAATGTTTTTCAAGAACCCGTGTTATAATCTACTTAAGCATATATGAAATTAAACACTAGATTAAAAAAAATACATATAGTTCTCAATCATACCTCTGAAATCTCACGCTT…
1345_507801_T_Ca	CACCAGCAGCAAGCTTGGAAC	GCACCAGCAGCAAGCTTGGAAT	CGCCCAAAACATGGCCCTGGTA	C	T	ATAAAATGGAACCTTGGCAAAGAACAAAGAGCCATAAGCCAAGTTTCTTAGCTAGTAAGAAGTATAAGCAAGAAAAAAACTAAGTAACATAACATGAAACGTGGCTATGGATACCAACATCACCAGAACTCCTATGCCATGCACCAGGAGTCTCAGCAGCAGAGCTCCTACGCTATGCAGCACCAGCAGCAAGCTTGGAA[C/T]TCCGACAGCGAATACCAGGGCCATGTTTTGGGCGGCGGTCACGTGCCACCAGCAGCCTGCTTCACCGATTCTCAGGCTCAGCTACTGAAAAACCAAGCCAGGGTAGAGGGAGGCTATGGCGCCAAGCGTCATGATGGCTGGCACAGCCAGAACATGCACCACCAAACTGGCAGGGCCCATGGCTCGGGCAGTGG…
1371F_177062_C_Aa	GGTAGCAGCAACAGCCCTCTT	GGTAGCAGCAACAGCCCTCTG	GTTGGATGCACTGGAAATGGTTCCAT	A	C	AAAGTTCTAATTTCCCCACGAAGACCGGCTGTTACAATCACCATACCCCAGGCAGACATGTTATGGGTTACCCCGTTGGTATAATCAATGCTAACACGAGGGCTCCGGTTCCTAGTTGCTAAATGGAGTTTCTCCTCTGGCCATGTCGCTGCAATTCTATCGAAGAAGTAACTGTTGGATGCACTGGAAATGGTTCCATG[A/C]AGAGGGCTGTTGCTGCTACCGGATGCTGATTGCAAACCCTCATTGGCAAGAGCATCCTCAACAGGTGTTGGGGGATGATTGGCTGTTTCCGGTTCATCTTGGGGATGGTTGGCTGTTTCCGGTTCATCTTGAAACCCCCATGTTTCACCCATCCCAGGCCAAGGGATGGCGACCGATACATCTTGACAGTGGAA…
1808F_307171_A_Ta	AACAGCTATTAAATATGTTGAGATCAGCT	AACAGCTATTAAATATGTTGAGATCAGCA	CTGACCCACATAAGCAATTGGGCTA	A	T	GGAACAAATTCGTGAATGCCTAACCAGTACAGCGTCTGTTTCAAGATGATAATACAAGTAGTCAAGAAGTTACTCTTTTGGATAACTGAAACAATTTAAAGAGTCAGTTATTGTTTAACCTCGGCAATAAAGTTCTCGGCAGCATTTCTTGCAAGGGGTGAGGTCAACTGACCCACATAAGCAATTGGGCTAAGAAGAGC[A/T]GCTGATCTCAACATATTTAATAGCTGTTCTTTGGAAAAAGAAGCCAAAGCCATCAAAGTTCCCTACACAAAGAAATTCCAGAGTTGGATGTTTTACCTATTGTTTGAAGCAAATTAATCCCAACAAAAACAGATTATAACAAATCACCAGTGAATGCCCAACATAGTGCAGCTTCTGTCCTGTTTGATCATGCA…
2181F_220335_A_Ga	AAACAATTTCTCGTACTGAGCCCCA	CAATTTCTCGTACTGAGCCCCG	CAGCCATATTTGTGAGGACGGCAAA	A	G	TCATAGCAATCAATGGCCGGCAAGACCTCTTCTTGAGAGGATGGGAGATCGTGGATCACCGGGAGGTTAGCCCAGGTCCTTAAGGCCAACATCTGGCCTTGGCCAATCAACTGGCACGCCAGCATCGTGATGTCATTCATGATTTGGTGGTAGTCCTTCTCACTGGGGGGCAGCCCAAACAATTTCTCGTACTGAGCCCC[A/G]AGGGTCGCGGACTTTGCCGTCCTCACAAATATGGCTGCACAAGAAATAAACTCAGTTAATACATGTACAAGGGAAATATCTTGGAAAGAATAAAATTTCACGAGCTGAGGCCAACGAATAAAGAACTTACGAGGACGGTTGAAGTATATGTGTTCACAGTTTTGGAACCCGTTCGACATAGAGAACAAGTCTTT…
2814F_80926_T_Ga	GGTGCTGGATATGGAGGTGC	GTGGTGCTGGATATGGAGGTGA	TCCACCAGCTCCATGACCACCT	G	T	CGCCACCGCCACCACCACCACCACTACCACCACCTCCACCTCCACCTCCACCATAACCAGCAGCTCCATGCTCTGCACCACTACCACCATACCCTGCACCACTGCCTTGACCTCCACCACTTCCATATCCAGCGGCACCACCATGCGCTGCACCGCCACCACCACCGCTTCCACCGCCTCCACCAGCTCCATGACCACCT[G/T]CACCTCCATATCCAGCACCACCACCTTCTCCACCACCAGCACCGCTGCCATAACCAGCGGAACCATGTTCTCCTACACCAGCATATCCACCACCACCGCCTGAACCCCCTCCAGCACCACCACCATAACCTCCAACTGCGACATCTCCATATACCTCACCATCATGGCCTGTGCCATAAGTGAGAAGAGCCCTA…
2925F_116637_C_Ta	TAGCAGCGCCTACTCTGTG	GCTTAGCAGCGCCTACTCTGTA	CCATGGAAGAGCTCGAGATGCTAAT	C	T	TCTTATTCGAAATACATTGAAATTTTTCACTCCCTTGAGCTAAGTGGCCTTGTTTGATGCTTTCCTAATAGGCTAATACGATACAAAATCACTCATTTGTAGATTTGATCTTGTGTAGTTATCTGATATATTGTTTTCTGTGTTGTAAACTATTGTGATTTGCAGCTTCCAGCCCCCATGGAAGAGCTCGAGATGCTAAT[C/T]ACAGAGTAGGCGCTGCTAAGCGATGCGCGTGCAAGTAAGGGCTTTAAAGATCCCTGGTTAAGTATATTTCATCTGAAAAAATGTAATTGTGTAACATGCTTAATTTTCCATACATGTTACAGAAAGCTGTATTTTAGAAGCTGTTATTAGTTATTACTACTGTATTAGTAGTGAAATGTCAACTGTATAAAGTA…
5441F_117067_T_Ga	GAAGCGGAGCTCGCCG	CCTGAAGCGGAGCTCGCCT	TATCGGAGTTCTTATGGATTCCCTTTGAA	G	T	CTCTTCTACGACTAACTAGCCCAACCTCACCTGCAAACACTGCCTTATCCATTAACCATGGAGTCTCGCCTTCTTGATGTCTCTAATTTGGCTTGGTCGTCGGGAACTTCTTTAACGTCCACCGCCTATTCGACAAAATTCCGCACTGACAATTCCCACATTCCAACCCCACAAATTCGCTGCCTGAAGCGGAGCTCGCC[G/T]TCTTCAAAGGGAATCCATAAGAACTCCGATAAGGACCTGTCTCGGATTTTGCGAACTGATGCTGCTATTAAAAACATTGAGAGAAAAGCAAACTCCAAGAAGTATAACAAGTTGTGGCCTAAAGCTGTTTTGGAGGCATTAGATGAGGCTATTAGTAATCATTTTTGGGAGACTGCGCTAAAGGTTGGCACTTT…
5449F_211727_A_Ca	AGATGCAGCATTTGACAAATACAACAAA	GATGCAGCATTTGACAAATACAACAAC	TCTAATGAGGGCACCTACMCCTATAAT	A	C	CCATGGCCATGCTTCTAAACCTGCCTATGTTATTGTAGAATTTTCTTGCTCTTATCTACAAAATTTTCATAAAGCTAAAAGGCTAGCAAGCACCCCCACATCTGGAATACCTGTTGTTTGTACTAATTGGAAGCCACCAGCCAAGCAGCCATTAACAACTACAAACTTAATGTAGATGCAGCATTTGACAAATACAACAA[A/C]ATTATAGGKGTAGGTGCCCTCATTAGAGACTCTTAAGGGTAAGGGTTGGTGATTGCTGCTTTCTCTAAGCCCATCTCTAGCTGCTGCACACCACAAGAAATGGAAGCTCTTGTTCTATAGTCTCCAATGGGCTCTTTAATTTAGTCTCATGATATATATAACATAGAGATTGATTCCTTGCTGATTTCTTCAGC…
a Used in the 25 KASP fingerprinting set
