# Supplementary material for: Two fingerprinting sets for Humulus lupulus based on KASP and microsatellite markers
Source: PLoS One. 2022 Apr 14;17(4):e0257746. doi: 10.1371/journal.pone.0257746 (PMC9009645; doi:10.1371/journal.pone.0257746)
Supplement: S4 Table — Alleles in common with the female parent are highlighted in orange and are not highlighted if shared with the male parent. Alleles that are not shared with either parent are highlighted in grey. (XLSX) [file pone.0257746.s005.xlsx]

## Sheet: Sheet1
S4 Table. Genotypes for the 9-SSR multiplex for bi-parental populations HQ2015023 and HQ2015034. Alleles in common with the female parent are highlighted in orange and are not highlighted if shared with the male parent. Alleles that are not shared with either parent are highlighted in grey.
Sample_name	HI_AGA7			K10315842		K103155910		K10316221		Primer 1		Primer 6		K10315931		K10316016		ACA 1-K9-3
Population HQ2015023
USDAHQ023Lublin_FSCR	175	203		264	282	369		140	156	250	253	249		309	312	391	397	174	211
USDA19048M_FSCR	178	206		264	267	369		125	137	232	250	240	249	309	312	391		165	199
USDAHQ2015023.008_FSCR	175	203		264	264	369		140	140	253	235		249	312	309	397		174	174
USDAHQ2015023.001_FSCR	175	181		282	276	369		140	125	253	232	249	240	312	303	397	391	174	165
USDAHQ2015023.009_FSCR	175	203		264	276	369		156	140	253	250	249	228	312	309	397		211	174
USDAHQ2015023.002_FSCRa	175	178		264	264	369		140	137	253	250	249	240	312	309	391		174	199
USDAHQ2015023.010M_FSCR	175	175		282	267	369		156	119	250	226	249	237	309	309	397	391	211	180
USDAHQ2015023.003_FSCR	175	178		282	267	369		140	125	253	232		249	309	303	397		174	165
USDAHQ2015023.011_FSCR	175	181		282	267	369	359	156	140	253	250	249	228	312	312	397		211	174
USDAHQ2015023.004_FSCR	203	157		282	264	369		140	137	253	250		249	309	309	391		174	199
USDAHQ2015023.012_FSCR	203	157		264	264	369	362	156	137	250	250		249	312	309	397	391	211	199
USDAHQ2015023.005_FSCR	203	203		282	264	369		140	137	253	250	249	240	312	312	391		174	199
USDAHQ2015023.013M_FSCR	203	203		264	264	369	362	140	119	253	226		249	312	303	397	391	174	180
USDAHQ2015023.006_FSCR	175	175		264	264	369		140	125	253	226	249	240	309	303	391		174	165
USDAHQ2015023.014_FSCR	203	181		264	264	369		140	137	253	253	249	240	312	309	397	391	174	199
USDAHQ2015023.007_FSCR	203	157		264	264	369	362	156	119	250	226	249	240	309	303	397	391	211	180
Population HQ2015034
USDAHQ34WyeNorthDown_FSCR	203	206		264	282	369		137	156	250		240	249	309	312	391	397	199	211
USDA21327M_FSCR	163	175		264		369		125	156	232	250	240		303	312	391		165	211
USDAHQ2015034.008M_FSCR	206	163		282	276	369		137	137		250	249	240	309	312	397	391	199	199
USDAHQ2015034.001_FSCR	203	178		282	264	369		137	159		250	249	240	309	309	391		199	211
USDAHQ2015034.009_FSCR	206	203		282	264	369		137	156		250	249	225	312	312	397	391	199	211
USDAHQ2015034.015_FSCR	203	181		264	276	369		137	159		250	249	225	309	312	397	391	199	211
USDAHQ2015034.010_FSCR	206	178		282	264	369		137	156	250	253	249		303	312	397		199	211
USDAHQ2015034.003M_FSCR	206	163		282	276	369		156	156	250	235	240	225	309	312	391		211	211
USDAHQ2015034.011_FSCR	203	175		264	264	369		137	159	250	253	249	237	309	312	397	391	199	217
USDAHQ2015034.004_FSCR	206	175		264	267	369		156	156	250	253	240	237	309	312	391		211	211
USDAHQ2015034.012_FSCR	206	178		282	267	369		137	156	250	253	249	237	309	309	397	391	199	211
USDAHQ2015034.005_FSCR	203			282	282	369		137	156	250	235	249	237	309	312	397	391	199	211
USDAHQ2015034.013_FSCR	206	175		264	267	369		137	159	250	253	240	237	312	312	391		199	217
USDAHQ2015034.006M_FSCR	206	163		282	282	369		156	156		250	240		312	312	391		211	211
USDAHQ2015034.014_FSCRa	206	175		282	264	369		156	156		250	249	240	309	312	391		211	211
USDAHQ2015034.007_FSCR	206	203	178	264	264	369		156	156		250	240		312	312	391		211	211
a Offspring with alleles in common with the female and male parents
