# Supplementary material for: Two fingerprinting sets for Humulus lupulus based on KASP and microsatellite markers
Source: PLoS One. 2022 Apr 14;17(4):e0257746. doi: 10.1371/journal.pone.0257746 (PMC9009645; doi:10.1371/journal.pone.0257746)
Supplement: S5 Table — Filtering steps are listed under each software program and are in order of occurrence. (XLSX) [file pone.0257746.s006.xlsx]

## Sheet: Sheet1
S5 Table. Number of SNPs identified after each filtering step to identify the 28 SNPs to develop into KASP. Filtering steps are listed under each software program and are in order of occurrence.
Filtering step(s)	SNPs
TASSEL pipeline v. 3.0
Default Settings	~1,100,000
TASSEL GUI v. 5.2.51
2x minimum depth, 90% genotype minimum presence, 75% taxa minimum presence	35633
0.20 minor allele frequency, 10% maximum missing percentage	6676
No missing data	717
JMP Genomics
>0.50 for index of probability of Hardy-Weinberg Equilibrium, PIC value, Heterozygosity and MAF	117
MinimalMarker
Minimum SNPs able to differentiate all 326 accessions	28
