# Supplementary material for: Two fingerprinting sets for Humulus lupulus based on KASP and microsatellite markers
Source: PLoS One. 2022 Apr 14;17(4):e0257746. doi: 10.1371/journal.pone.0257746 (PMC9009645; doi:10.1371/journal.pone.0257746)
Supplement: S6 Table — The three excluded KASP assays are highlighted in orange and are excluded from analysis. Individuals that had different genotypes between KASP and GBS at a locus are highlighted in grey. Failed KASP assays are highlighted in red and are excluded from analysis. (XLSX) [file pone.0257746.s007.xlsx]

## Sheet: Sheet1
S6 Table. Comparison of the 28 KASP SNP cluster calls to the original genotyping-by-sequence (GBS) bi-allelic SNP calls in sixty-three accessions that had the same name. The three excluded KASP assays are highlighted in orange and are excluded from analysis. Individuals that had different genotypes between KASP and GBS at a locus are highlighted in grey. Failed KASP assays are highlighted in red …
			USDA9418.44_FSCR		USDA19043M_FSCR		USDA19085M_FSCR		USDA21040_FSCR		USDA21050_FSCR		USDA21051_FSCR		USDA21052_FSCR		USDA21053_FSCR		USDA21080_FSCR		USDA21081_FSCR		USDA21083_FSCR		USDA21116_FSCR		USDA21120_FSCR		USDA21169_FSCR		USDA21184M_FSCR		USDA21187_FSCR		USDA21220_FSCR		USDA21222_FSCR		USDA21238_FSCR		USDA21239_FSCR		USDA21240_FSCR		USDA21276_FSCR		USDA21277_FSCR		USDA21278_FSCR
Marker	Allele X	Allele Y	GBS	KASP	GBS	KASP	GBS	KASP	GBS	KASP	GBS	KASP	GBS	KASP	GBS	KASP	GBS	KASP	GBS	KASP	GBS	KASP	GBS	KASP	GBS	KASP	GBS	KASP	GBS	KASP	GBS	KASP	GBS	KASP	GBS	KASP	GBS	KASP	GBS	KASP	GBS	KASP	GBS	KASP	GBS	KASP	GBS	KASP	GBS
000089F_317093	T	C	T:C	T:C	C:C	C:C	T:T	T:T	T:C	T:C	T:C	T:C	T:T	T:T	C:C	T:T	T:C	C:C	T:T	NA	T:T	T:T	T:C	T:C	T:T	T:T	T:C	T:C	C:C	C:C	T:C	NA	T:T	T:T	T:T	T:T	C:C	C:C	T:C	T:T	T:C	T:T	T:T	T:T	T:C	T:C	T:C	T:T	T:C
000265F_1374141	G	A	G:G	G:G	G:A	G:A	G:G	G:G	G:A	G:A	A:A	A:A	G:G	G:G	G:A	G:A	G:G	G:A	G:G	G:G	G:A	G:A	G:A	G:A	G:A	G:A	G:A	G:A	G:A	G:A	G:A	G:A	G:G	G:G	G:G	G:G	G:A	G:A	G:A	G:A	G:A	G:A	G:A	G:A	G:G	G:G	A:A	G:G	G:A
000571F_797591	C	A	C:A	C:A	C:C	C:C	C:C	C:C	A:A	A:A	C:A	C:A	A:A	A:A	C:C	C:C	C:A	C:A	C:A	C:A	C:C	C:A	C:A	C:A	C:A	C:A	C:C	C:C	C:A	C:A	C:C	C:C	C:C	C:C	C:A	C:A	C:A	C:A	C:A	C:A	C:C	C:C	A:A	A:A	C:A	C:A	A:A	C:A	C:A
001644F_470045	C	A	C:A	NA	A:A	A:A	C:A	C:A	C:C	C:C	C:A	C:A	C:C	C:C	C:C	C:A	A:A	A:A	C:A	C:A	C:C	A:A	C:C	C:C	C:A	C:A	C:C	C:C	A:A	A:A	C:A	C:A	C:A	C:A	A:A	A:A	C:A	C:A	C:C	C:A	A:A	C:C	A:A	A:A	C:C	C:C	A:A	C:C	C:C
002381F_371663	G	A	G:G	G:G	G:G	G:G	A:A	A:A	G:G	G:G	G:G	G:G	G:G	G:G	G:A	G:A	G:G	G:A	G:A	G:A	G:G	G:G	G:G	G:G	G:A	G:A	G:A	G:A	G:G	G:G	G:A	G:G	G:A	G:A	G:A	G:A	G:A	G:A	G:A	G:G	G:G	G:G	G:G	G:G	G:G	G:G	G:G	G:A	G:G
003591F_48935	T	A	T:A	T:A	T:A	T:A	T:T	T:T	A:A	A:A	A:A	A:A	T:A	T:A	T:A	T:A	T:A	T:A	T:A	T:A	T:A	T:A	T:A	T:A	T:A	T:A	A:A	A:A	T:A	T:A	A:A	A:A	A:A	A:A	T:A	T:A	T:A	T:A	T:A	T:A	T:A	T:A	T:A	T:A	A:A	A:A	T:T	A:A	T:A
008739F_51678	T	C	T:C	T:C	T:C	T:C	T:C	T:C	T:C	T:C	C:C	C:C	T:T	T:T	C:C	C:C	T:C	C:C	C:C	C:C	T:T	T:C	T:C	T:C	T:C	T:C	T:C	T:C	T:C	T:C	T:C	T:C	T:C	T:C	T:C	T:T	C:C	C:C	C:C	C:C	T:C	C:C	T:T	T:T	T:T	T:T	T:T	C:C	T:C
000115F_1068460_Y	T	C	T:C	T:C	T:T	T:T	T:T	T:T	T:C	T:C	T:C	T:C	T:C	T:C	C:C	T:C	T:C	C:C	T:C	T:C	T:T	T:T	T:T	T:T	C:C	C:C	C:C	C:C	T:C	T:C	T:T	T:C	T:C	T:C	C:C	C:C	C:C	C:C	C:C	T:T	T:T	T:C	T:T	T:T	T:T	T:T	T:C	T:T	T:T
001589F_351349_R	G	A	G:A	G:A	A:A	A:A	A:A	A:A	A:A	A:A	G:A	G:A	G:A	G:A	G:A	A:A	G:A	A:A	A:A	A:A	A:A	G:A	G:A	G:A	G:A	G:A	A:A	A:A	A:A	A:A	A:A	A:A	A:A	A:A	G:A	G:A	G:A	G:A	G:A	A:A	G:A	G:A	G:A	G:A	A:A	A:A	A:A	A:A	G:A
002878F_402249_W	T	A	T:A	T:A	A:A	A:A	A:A	A:A	T:A	T:A	T:A	T:A	T:A	T:A	T:A	A:A	T:A	T:T	A:A	A:A	T:A	T:A	T:A	T:A	T:A	T:A	T:A	T:A	A:A	A:A	T:A	A:A	A:A	A:A	T:A	T:A	T:A	T:A	T:A	A:A	T:A	T:A	T:A	T:A	A:A	A:A	A:A	A:A	T:A
003765F_59789_M	C	A	A:A	A:A	C:A	C:A	A:A	A:A	C:A	C:A	C:C	C:C	C:A	C:A	C:A	C:A	C:A	A:A	C:A	C:A	A:A	A:A	A:A	A:A	C:A	C:A	C:C	C:A	C:A	C:A	A:A	C:A	C:A	C:A	A:A	A:A	C:A	C:A	C:A	C:A	A:A	A:A	C:A	C:A	C:C	C:C	C:C	C:C	A:A
23F_2218589_C_A	C	A	C:A	C:A	C:A	C:A	A:A	A:A	C:A	C:A	C:A	C:A	C:A	C:A	A:A	A:A	C:C	C:C	C:A	C:A	C:A	C:A	C:A	C:A	A:A	A:A	C:A	C:A	C:C	C:C	A:A	C:A	C:C	C:C	C:A	C:A	C:A	C:A	C:A	C:C	C:A	C:A	C:C	C:C	C:C	C:C	C:C	A:A	C:A
63_359415F_C_T	T	C	T:C	T:C	C:C	C:C	C:C	C:C	C:C	C:C	T:C	T:C	T:C	T:C	C:C	T:T	T:C	C:C	T:C	T:C	T:T	T:T	T:T	T:T	T:C	T:T	T:C	T:C	C:C	C:C	T:C	NA	T:C	T:T	T:C	T:C	C:C	C:C	C:C	C:C	T:T	C:C	T:T	T:T	C:C	C:C	C:C	T:T	T:C
122F_1097361_T_A	T	A	T:A	T:A	T:A	T:A	T:T	T:T	T:A	T:A	A:A	A:A	T:A	T:A	A:A	A:A	T:T	T:A	T:T	T:T	T:A	T:A	A:A	A:A	A:A	A:A	A:A	A:A	T:A	T:A	T:A	T:A	T:A	T:A	A:A	A:A	T:A	T:A	A:A	T:A	T:A	T:A	T:A	T:A	T:T	T:T	A:A	T:A	T:A
198F_1478737_C_T	T	C	C:C	C:C	T:T	T:T	C:C	C:C	T:C	T:C	T:T	T:T	T:C	T:C	C:C	C:C	C:C	C:C	C:C	C:C	T:T	T:C	T:C	T:C	T:C	T:C	T:T	T:T	T:C	T:C	T:C	C:C	C:C	C:C	C:C	C:C	T:C	T:C	T:C	C:C	T:C	T:C	C:C	C:C	C:C	C:C	T:T	C:C	T:C
559F_410159_G_T	T	G	G:G	G:G	G:G	G:G	T:T	T:T	G:G	G:G	G:G	G:G	G:G	G:G	G:G	G:G	G:G	G:G	T:T	T:T	T:T	T:G	G:G	G:G	G:G	G:G	G:G	G:G	T:G	T:G	G:G	T:G	T:G	T:G	G:G	G:G	G:G	G:G	G:G	T:G	G:G	G:G	G:G	G:G	T:G	T:G	G:G	G:G	G:G
1037F_456722_A_G	G	A	A:A	A:A	G:A	G:A	G:A	G:A	G:A	G:A	G:G	G:G	A:A	A:A	G:A	G:A	A:A	G:A	G:A	G:A	A:A	G:A	G:G	G:G	G:A	G:A	G:A	G:A	G:G	G:G	G:A	G:A	A:A	A:A	A:A	A:A	G:G	G:G	G:A	G:A	G:A	G:A	G:A	G:A	A:A	A:A	G:G	A:A	G:A
1345_507801_T_C	T	C	T:T	T:T	T:T	T:T	T:T	T:T	T:T	T:T	T:T	T:C	T:T	T:C	C:C	C:C	T:T	T:C	T:T	T:T	T:T	T:T	T:T	T:T	T:C	T:C	T:C	T:C	T:T	T:T	T:C	T:C	T:T	T:T	T:C	T:C	T:C	T:C	C:C	T:T	T:T	T:C	T:T	T:T	T:T	T:T	T:T	C:C	T:C
1371F_177062_C_A	C	A	C:A	C:A	C:A	C:A	C:A	C:A	C:C	C:C	C:A	C:A	C:A	C:A	C:A	C:A	C:A	C:C	A:A	A:A	C:A	C:C	C:C	C:C	C:A	C:A	C:A	C:A	C:A	C:A	C:A	C:A	C:A	C:A	C:A	C:A	C:A	C:A	C:A	C:A	C:C	C:A	C:A	C:A	C:A	C:A	C:C	C:A	C:C
1808F_307171_A_T	T	A	T:A	T:A	A:A	A:A	T:A	T:A	A:A	A:A	T:A	T:A	T:T	T:T	A:A	A:A	A:A	T:A	T:A	T:A	T:A	T:A	A:A	A:A	T:A	T:A	A:A	A:A	T:A	T:A	T:A	A:A	A:A	A:A	T:A	T:A	T:A	T:A	A:A	T:T	T:A	T:A	T:A	T:A	T:A	T:A	T:A	T:A	T:A
2181F_220335_A_G	G	A	A:A	A:A	G:A	G:A	G:A	G:A	A:A	A:A	A:A	A:A	G:A	G:A	A:A	G:A	G:A	A:A	G:A	G:A	A:A	A:A	A:A	A:A	G:A	G:A	G:G	G:G	A:A	A:A	G:A	A:A	A:A	A:A	G:A	A:A	G:A	A:A	A:A	G:A	G:A	A:A	A:A	A:A	A:A	A:A	A:A	G:A	A:A
2814F_80926_T_G	T	G	T:G	T:G	G:G	G:G	G:G	G:G	G:G	G:G	G:G	G:G	G:G	G:G	G:G	T:G	T:T	T:G	G:G	G:G	T:G	T:G	T:G	T:G	T:G	T:G	T:G	T:G	G:G	G:G	T:G	T:G	G:G	G:G	T:G	T:G	G:G	G:G	G:G	T:T	T:T	T:G	T:G	T:G	T:G	T:G	T:T	G:G	T:T
2925F_116637_C_T	T	C	T:T	T:T	T:C	T:C	T:C	T:C	T:C	T:C	C:C	T:C	C:C	T:C	C:C	T:C	T:C	T:T	C:C	C:C	T:T	T:C	T:C	T:C	T:T	T:T	T:C	T:C	T:C	T:C	T:C	T:C	C:C	C:C	T:T	T:T	C:C	T:C	C:C	T:C	T:T	T:C	T:C	T:C	T:C	T:C	T:C	T:T	T:T
5441F_117067_T_G	T	G	T:G	T:G	T:T	T:T	T:G	T:G	T:G	T:G	T:G	T:G	T:G	T:G	G:G	T:G	T:G	T:T	T:T	T:T	T:G	T:T	T:G	T:G	G:G	G:G	T:G	T:G	T:G	T:G	T:G	T:T	G:G	G:G	G:G	G:G	G:G	G:G	T:G	T:G	T:G	T:G	T:G	T:G	T:T	T:T	T:T	T:T	T:T
5449F_211727_A_C	C	A	C:C	C:C	C:A	C:A	C:C	C:C	C:A	C:A	C:A	C:A	C:A	C:A	C:C	C:C	C:C	C:C	C:C	C:C	C:C	C:C	C:C	C:C	C:C	C:C	C:C	C:C	C:C	C:C	C:C	C:C	C:A	C:A	C:C	C:C	C:C	C:C	C:C	C:C	C:C	C:C	C:C	C:C	C:C	C:C	C:C	C:A	C:C
278F_370690_T_C	T	C	T:C	C:C	T:T	C:C	C:C	C:C	T:T	C:C	T:C	C:C	C:C	C:C	T:T	C:C	T:C	C:C	T:C	C:C	C:C	C:C	T:C	C:C	C:C	C:C	T:C	C:C	T:C	C:C	C:C	C:C	C:C	C:C	C:C	C:C	C:C	C:C	T:T	C:C	C:C	C:C	C:C	C:C	T:C	C:C	T:C	C:C	T:C
006996F_176695	T	G	T:G	NA	G:G	NA	T:T	T:T	T:G	NA	T:G	NA	T:G	NA	G:G	NA	G:G	NA	T:G	NA	T:G	NA	G:G	NA	T:T	T:T	G:G	NA	T:G	NA	T:T	T:T	G:G	NA	T:T	T:T	T:T	T:T	T:G	T:T	T:G	T:T	T:G	NA	G:G	NA	T:G	T:T	T:G
008065F_133678_Y	T	C	T:T	T:T	T:T	T:T	T:T	T:T	T:T	T:T	T:C	C:C	C:C	C:C	C:C	C:C	T:T	T:T	T:T	T:T	T:T	T:T	T:T	T:T	C:C	C:C	T:T	T:T	T:T	T:T	T:T	T:T	T:T	T:T	C:C	C:C	C:C	C:C	T:C	T:T	T:T	C:C	T:T	T:T	T:T	T:T	T:T	C:C	T:T
[truncated: 79 more columns]
