# Supplementary material for: Two fingerprinting sets for Humulus lupulus based on KASP and microsatellite markers
Source: PLoS One. 2022 Apr 14;17(4):e0257746. doi: 10.1371/journal.pone.0257746 (PMC9009645; doi:10.1371/journal.pone.0257746)
Supplement: S7 Table — Summary means and totals were calculated in all 63 individuals after excluding samples with >20% mismatched allele calls (highlighted in grey) between GBS and KASP. Samples that have homozygous GBS calls that were homozygous for the opposite allele in KASP are highlighted in orange. (XLSX) [file pone.0257746.s008.xlsx]

## Sheet: Sheet1
S7 Table. Summary comparison of allele calls and allele mismatch type in 63 individuals with the same name genotyped by GBS and KASP at the same 28 loci. Summary means and totals were calculated in all 63 individuals after excluding samples with >20% mismatched allele calls (highlighted in grey) between GBS and KASP. Samples that have homozygous GBS calls that were homozygous for the opposite all…
	GBS to KASP Allele Call Comparison			GBS to KASP Allele Mismatch Type
Sample Name	Percent Match	Percent Mismatch	Total	X:Y to X:X or Y:Y	X:X to Y:Y or Y:Y to X:X	Y:Y or X:X to X:Y	Total
USDA9418.44_FSCR	1	0	1	0	0	0	0
USDA19043M_FSCR	1	0	1	0	0	0	0
USDA19085M_FSCR	1	0	1	0	0	0	0
USDA21040_FSCR	1	0	1	0	0	0	0
USDA21050_FSCR	0.92	0.08	1	0	0	2	2
USDA21051_FSCR	0.96	0.04	1	0	0	1	1
USDA21052_FSCR	0.6	0.4	1	2	2	6	10
USDA21053_FSCR	0.28	0.72	1	11	0	7	18
USDA21080_FSCR	1	0	1	0	0	0	0
USDA21081_FSCR	0.6	0.4	1	2	1	7	10
USDA21083_FSCR	1	0	1	0	0	0	0
USDA21116_FSCR	0.96	0.04	1	1	0	0	1
USDA21120_FSCR	1	0	1	0	0	0	0
USDA21169_FSCR	1	0	1	0	0	0	0
USDA21184M_FSCR	0.565217	0.434783	1	6	0	4	10
USDA21187_FSCR	0.96	0.04	1	1	0	0	1
USDA21220_FSCR	0.92	0.08	1	2	0	0	2
USDA21222_FSCR	0.92	0.08	1	1	0	1	2
USDA21238_FSCR	0.44	0.56	1	6	4	4	14
USDA21239_FSCR	0.6	0.4	1	3	2	5	10
USDA21240_FSCR	1	0	1	0	0	0	0
USDA21276_FSCR	1	0	1	0	0	0	0
USDA21277_FSCR	0.24	0.76	1	3	10	6	19
USDA21278_FSCR	1	0	1	0	0	0	0
USDA21280_FSCR	0.92	0.08	1	0	0	2	2
USDA21281_FSCR	1	0	1	0	0	0	0
USDA21283_FSCR	1	0	1	0	0	0	0
USDA21286_FSCR	0.92	0.08	1	2	0	0	2
USDA21287_FSCR	0.44	0.56	1	7	2	5	14
USDA21373_FSCR	0.96	0.04	1	0	0	1	1
USDA21396_FSCR	1	0	1	0	0	0	0
USDA21403_FSCR	0.88	0.12	1	2	0	1	3
USDA21405_FSCR	0.92	0.08	1	1	0	1	2
USDA21457_FSCR	1	0	1	0	0	0	0
USDA21484_FSCR	0.88	0.12	1	1	0	2	3
USDA21498_FSCR	1	0	1	0	0	0	0
USDA21507_FSCR	0.958333	0.0416667	1	1	0	0	1
USDA21610_FSCR	0.8	0.2	1	2	0	3	5
USDA21612_FSCR	0.96	0.04	1	1	0	0	1
USDA21613_FSCR	0.88	0.12	1	1	0	2	3
USDA21664_FSCR_1	0.52	0.48	1	5	0	7	12
USDA21664_FSCR_2	1	0	1	0	0	0	0
USDA21668_FSCR	0.92	0.08	1	1	0	1	2
USDA21675_FSCR	1	0	1	0	0	0	0
USDA21676_FSCR	0.32	0.68	1	8	2	7	17
USDA21677_FSCR	1	0	1	0	0	0	0
USDA21679_FSCR	0.92	0.08	1	1	0	1	2
USDA21680_FSCR	0.96	0.04	1	0	0	1	1
USDA21697_FSCR	1	0	1	0	0	0	0
USDA21698_FSCR	1	0	1	0	0	0	0
USDA21700_FSCR	1	0	1	0	0	0	0
USDA21701_FSCR	0.96	0.04	1	1	0	0	1
USDA21702_FSCR	0.96	0.04	1	1	0	0	1
USDA21709_FSCR	1	0	1	0	0	0	0
USDA21734_FSCR_1	0.583333	0.416667	1	2	0	8	10
USDA21734_FSCR_2	0.916667	0.0833333	1	1	0	1	2
USDA60042_FSCR	0.84	0.16	1	4	0	0	4
USDA63015M_FSCR	0.96	0.04	1	1	0	0	1
USDA65101_FSCR	1	0	1	0	0	0	0
USDA66050_FSCR	0.96	0.04	1	0	0	1	1
USDA66052_FSCR	1	0	1	0	0	0	0
USDA2008026.011_FSCR	1	0	1	0	0	0	0
USDA2008026.033_FSCR	0.48	0.52	1	5	2	7	13
All individuals (62 samples)
Mean	0.86958	0.13042	1	1.36508	0.396825	1.49206	-
Total	-	-	-	86	25	94	205
Total percent mismatches	-	-	-	-	-	-	0.131074
Total percent matches							0.868926
Excluding >20% mismatching (12 samples)
Mean	0.963039	0.0369608	1	0.509804	0	0.411765	-
Total	-	-	-	26	0	21	47
Total percent mismatches	-	-	-	-	-	-	0.0370955
Total percent matches	-	-	-	-	-	-	0.962904
