# Supplementary material for: Two fingerprinting sets for Humulus lupulus based on KASP and microsatellite markers
Source: PLoS One. 2022 Apr 14;17(4):e0257746. doi: 10.1371/journal.pone.0257746 (PMC9009645; doi:10.1371/journal.pone.0257746)
Supplement: S8 Table — Highlighted markers were excluded from analysis because they contained >20% missing data and/or didn’t form three distinct clusters corresponding to the two homozygous and one heterozygous genotype. (XLSX) [file pone.0257746.s009.xlsx]

## Sheet: Sheet1
S8 Table. Summary comparison of GBS to KASP mismatch type at the 28 loci. Highlighted markers were excluded from analysis because they contained >20% missing data and/or didn't form three distinct clusters corresponding to the two homozygous and one heterozygous genotype.
GBS to KASP miss-match type			Heterozygous to Homozygous		Homozygous to Homozygous		Homozygous to Heterozygous
Marker	Allele X	Allele Y	X:Y to X:X	X:Y to Y:Y	X:X to Y:Y	Y:Y to X:X	X:X to X:Y	Y:Y to X:Y	Total
000089F_317093	T	C	5	2	0	2	0	0	9
000265F_1374141	G	A	1	0	1	1	2	2	7
000571F_797591	C	A	1	0	0	0	4	1	6
001644F_470045	C	A	3	1	1	2	2	2	11
002381F_371663	G	A	5	0	0	0	2	0	7
003591F_48935	T	A	0	2	1	0	0	1	4
008739F_51678	T	C	6	2	1	0	4	0	13
000115F_1068460_Y	T	C	1	1	0	1	4	2	9
001589F_351349_R	G	A	0	5	0	0	0	1	6
002878F_402249_W	T	A	1	4	0	1	1	1	8
003765F_59789_M	C	A	0	1	0	0	2	2	5
23F_2218589_C_A	C	A	2	0	1	1	1	2	7
63_359415F_C_T	T	C	6	4	1	3	1	1	16
122F_1097361_T_A	T	A	1	1	0	0	2	3	7
198F_1478737_C_T	T	C	0	4	1	0	2	0	7
559F_410159_G_T	T	G	0	0	0	0	3	2	5
1037F_456722_A_G	G	A	0	1	1	0	0	3	5
1345_507801_T_C	T	C	1	0	1	1	8	0	11
1371F_177062_C_A	C	A	2	0	0	0	2	2	6
1808F_307171_A_T	T	A	0	2	0	1	2	2	7
2181F_220335_A_G	G	A	1	10	0	0	2	3	16
2814F_80926_T_G	T	G	1	1	2	1	3	1	9
2925F_116637_C_T	T	C	0	3	0	0	4	7	14
5441F_117067_T_G	T	G	0	4	0	0	1	2	7
5449F_211727_A_C	C	A	0	1	0	0	2	0	3
278F_370690_T_C	T	C	-	-	-	-	-	-	-
006996F_176695	T	G	-	-	-	-	-	-	-
008065F_133678_Y	T	C	-	-	-	-	-	-	-
Total	-	-	37	49	11	14	54	40	205
Total percent	-	-	0.180488	0.239024	0.0536585	0.0682927	0.263415	0.195122	1
Total percent per mismatch type	-	-	0.419512		0.121951		0.458537		1
