# Supplementary material for: Two fingerprinting sets for Humulus lupulus based on KASP and microsatellite markers
Source: PLoS One. 2022 Apr 14;17(4):e0257746. doi: 10.1371/journal.pone.0257746 (PMC9009645; doi:10.1371/journal.pone.0257746)
Supplement: S9 Table — Grey samples are contamination, propagation, or source errors. (XLSX) [file pone.0257746.s010.xlsx]

## Sheet: Sheet1
S9 Table. Eighty-nine synonym sets that had the same fingerprints and were given a group name to represent the corresponding genotype. Grey samples are contamination, propagation, or source errors.
Number	Sample/Group Name	Sample Name
1	Ahil_group	Ahil_160.002abc
		Ahil_1484.001abc
		FranciaB8_1548.001c
		USDA21050_FSCRac
2	Alliance_group	Scarlet_1597.004b
		Alliance_167.008a
		Scarlet_1597.007b
		USDA66050_FSCRa
3	Alpharoma_group	PacificGem_803.002
		Alpharoma_627.002
4	Apolon_162.002_USDA21051	USDA21051_FSCRa
		Apolon_162.002a
5	Aquila_271.002_USDA21222	USDA21222_FSCRa
		Aquila_271.002a
6	Backa_group	BackaE_1467.001c
		Backa_158.004ac
		Blisk_1485.001
		CanterburyWhitebine_1556.001
		Elsasser_209.003c
		FranciaB5_1547.001c
		GroeneBel_1480.001
		Hersbrucker_1498.001
		HersbruckerG_199.002
		OregonCluster_1533.001
		TardifdeBourgogne_192.003
		Wuerttemberger48_1510.001c
		Wuerttemberger49_1511.001c
		USDA21080_FSCRa
7	BitterGold_1603.002_1603.001	BitterGold_1603.002b
		BitterGold_1603.001b
8	Bobek_1486.001_139.002	Bobek_1486.001b
		Bobek_139.002b
9	BrewersGold_group	BrewersGold_1512.001abc
		BrewersGold_130.002abc
		GoldBrauer_1493.001c
		GroeneBel_1553.001
		USDA21116_FSCRac
10	Buket_1487.001_153.002_USDA21240	Buket_153.002ab
		Buket_1487.001ab
		USDA21240_FSCRa
11	Bullion_group	Bullion10A_132.004c
		Bullion_1513.001c
12	Calicross_group	Calicross_175.002b
		Calicross_1534.001b
		LateClusterSeedling_77.004
13	CanadianRedVine_917.003_USDA21679	USDA21679_FSCRa
		CanadianRedVine_917.003a
14	Cascade_group	Joplin3_UNL
		Cascade_196.002a
		Saazofftype_UNL
		USDA21092_FSCRa
15	Cekin_1489.001_891.002_USDA21613	USDA21613_891.002ab
		Cekin_1489.001ab
		USDA21613_FSCRa
16	Celeia_group	Celeia_889.005b
		Celeia_889.004b
		Cerera_1491.001
		Saazer_1544.001
17	Centennial_603.002_603.001_USDA21507	Centennial_603.002ab
		Centennial_603.001ab
		USDA21507_FSCRa
18	Chinook_group	USDA21226_FSCRa
		Joplin4_UNL
		Chinook_243.002a
19	CHUM1601_1601.001_USDA21272M	USDA21272M_FSCRa
		CHUM1601_1601.001a
20	CHUM43_43.003_USDA58111M	USDA58111M_FSCRa
		CHUM43_43.003a
21	Cicero_892.002_1492.001_USDA21614	Cicero_892.002ab
		Cicero_1492.001ab
		USDA21614_FSCRa
22	Columbia_180.003_USDA21040	USDA21040_FSCRa
		Columbia_180.003a
23	CometMale_56.002_USDA21184M	USDA21184M_FSCRa
		Cometmale_56.002a
24	Crystal_806.007_806.001_720.002_USDA21490	Crystal_806.007ab
		Crystal_806.001ab
		USDA21490_720.002a
		USDA21490_FSCRa
25	Dunav_157.002_1465.001	Dunav_157.002b
		Dunav_1465.001b
26	EarlyClusterE2_group	H.l.var.neomexicanusColorado31WildAmerican_106.003
		EarlyClusterE2_602.002
		HuellerBitterer_126.003
27	EarlyProlific_147.003_USDA21276	USDA21276_FSCRa
		EarlyProlific_147.003a
28	EasternGreenKirinC827_group	Sunshine_140.002
		EasternGreenKirinC827_929.002a
		USDA21700_FSCRa
29	Eroica_1528.001_134.004_USDA21220	Eroica_1528.001ab
		Eroica_134.004ab
		USDA21220_FSCRa
30	Fuggle_group	EarlyPromise_1518.001
		EarlybirdGold_1517.001
		Fuggle57_1519.001c
		FuggleH_812.003ac
		FuggleN_1520.001c
		FuggleTetraploid_241.003c
		OsvaldSaazerClone1267_1543.001
		SavinjaGolding_201.005c
		Star_1555.001c
		StyrianGolding_129.003c
		Wuerttemberger_920.004
		YugoslaviaGolding_204.002c
		ZateckiCerveni_1539.001
		USDA21650_FSCRac
31	FuranoAce_930.005_USDA21701	USDA21701_FSCRa
		FuranoAce_930.005a
32	Golding_group	CanterburyGolding_919.005c
		Bramling_207.002c
		CobbsGolding_1523.001c
		EastwellGolding_910.003ac
		USDA21669_FSCRac
		USDA21680_FSCRc
33	H.l.var.lupuloidesMontana_542.005_542.003	H.l.var.lupuloidesMontana_542.005b
		H.l.var.lupuloidesMontana_542.003b
34	H.l.var.lupuloidesNorthDakota2WildAmericanmale_782.003_782.001	H.l.var.lupuloidesNorthDakota2WildAmericanmale_782.003b
		H.l.var.lupuloidesNorthDakota2WildAmericanmale_782.001b
35	H.l.var.lupulusMassachusettsSample_group	H.l.var.lupulusMassachusettsSample2_1029.001
		H.l.var.lupulusMassachusettsSample1_1028.001
36	H.l.var.neomexicanusWyoming31WildAmerican_91.002_USDA60038	USDA60038_FSCRa
		H.l.var.neomexicanusWyoming31WildAmerican_91.002a
37	HallertauerMagnum_1509.001_815.002	HallertauerMagnum_815.002b
		HallertauerMagnum_1509.001b
38	HallertauerTradition_820.005_USDA21672	USDA21672_FSCRa
		HallertauerTradition_820.005a
39	Hersbrucker_group	Hersbrucker6_608.003c
		Hersbrucker6_1500.001c
		Hersbrucker8_1501.001c
		Hersbrucker8_613.002c
		Hersbrucker9_1502.001c
		Hersbrucker9_643.004c
		Hersbruckeralpha_645.002c
		Hersbruckerredstem_1503.001c
		Hersbrukeralpha_1499.001c
		K51_1571.001c
		USDA21169_FSCRc
40	Horizon_369.002_369.001_USDA21373	Horizon_369.002ab
		Horizon_369.001ab
		USDA21373_FSCRa
41	HuellerBitterer_group	HuellerBitterer_746.002b
		HuellerBitterer_1506.001b
		K90_1583.001
		KirinNo5A1_1557.001
42	K1_group	K62A_1576.001
		K23Robusta_1567.001
		K6Aroma_1562.001
		RingwoodSpecial_1561.001
43	K2_group	K14_1564.001
		Fuggle125_1587.001
		K15_1565.001
		K65_1578.001
		K95_1585.001
44	K3_group	K98_1586.001
		K78_1582.001
45	KeyworthsEarly_138.002_USDA21278	USDA21278_FSCRa
		KeyworthsEarly_138.002a
46	KirinC601_937.002_USDA21709	USDA21709_FSCRa
		KirinC601_937.002a
47	Kitamidori_915.003_USDA21677	USDA21677_FSCRa
		Kitamidori_915.003a
48	Liberty_721.002_USDA21457	USDA21457_FSCRa
		Liberty_721.002a
49	MHPsd_group	MHPsd11_UNL
		MHPsd10_UNL
50	Neoplanta_156.002_1466.001	Neoplanta_156.002b
		Neoplanta_1466.001b
51	NewZealandHallertauer_888.003_USDA21610	USDA21610_FSCRa
		NewZealandHallertauer_888.003a
52	NorthernBrewer_group	NorthernBrewer_146.002a
		BlueNorthernBrewer_114.002
		USDA21093_FSCRa
53	Nugget_135.002_USDA21193	USDA21193_FSCRa
		Nugget_135.002a
54	Omega_908.003_USDA21667	USDA21667_FSCRa
		Omega_908.003a
55	Orion_913.003_USDA21675	USDA21675_FSCRa
		Orion_913.003a
56	Perle_530.002_USDA21227	USDA21227_FSCRa
		Perle_530.002a
57	PrideofRingwood_177.003_USDA66052	USDA66052_FSCRa
		PrideofRingwood_177.003a
58	Saazer_group	Aromat_1538.001bc
		Aromat_185.002bc
		Blato_807.002c
		Celeia_1490.001
		Htcl122_1470.001c
		Htcl123_1471.001c
		Htcl412_1474.001c
		Htcl46_1473.001c
		Htcl64_1475.001c
		Htcl718_1476.001c
		HuellerHallertauerMittelfrueh_1507.001
		Landhopfen_205.002c
		Lubelska_1546.001bc
		Lubelskavf_647.002bc
		Lubelskavf_647.004bc
		Lublin_145.002ac
		Lucan_808.002c
		Nadwislanska_141.003c
		OsvaldSaazerClone114_1542.001c
		OsvaldSaazerClone31_1540.001c
		OsvaldSaazerClone72_1541.001c
		OsvaldSaazerClone72Y_800.002c
		PetrovackiRani_1469.001c
		PrecocedeBourgogne_1550.001bc
		PrecocedeBourgogne_198.002bc
		Saazer36vf_635.002c
		Saazer38vf_636.002ac
		Saladin_1495.001c
		Sirem_1545.001c
		Spalter_1496.001c
		SwissTettnanger_193.004c
		TettnangerEuropean_1497.001c
		TettnangerUS_197.002c
		Universal_809.002c
		USDA21084_71.002c
		USDA21533_810.002c
		USDA21522_FSCRac
		USDA21523_FSCRac
59	Santiam_group	Santiam_999.002a
		H.l.var.neomexicanusColorado21WildAmerican_8.003
		USDA21664_FSCRa
60	Scarlet_group	Alliance_167.005b
		Alliance_167.001b
		Scarlet_1597.001a
		USDA9418.44_FSCRa
61	Shinshuwase_group	KirinII_246.003ac
		GoldenStar_211.002c
		KirinNo5Y1_1558.001c
		Shinshuwase_191.002ac
		USDA21286_FSCRac
		USDA60042_FSCRac
62	SmoothCone_171.002_USDA66056	USDA66056_FSCRa
		SmoothCone_171.002a
63	SorachiAce_931.003_USDA21702	USDA21702_FSCRa
		SorachiAce_931.003a
64	SouthernCross_932.002_USDA21703	USDA21703_FSCRa
		SouthernCross_932.002a
65	SpalterSelect_816.002_USDA21674	USDA21674_FSCRa
		SpalterSelect_816.002a
66	Stickelbract_621.002_USDA21403	USDA21403_FSCRa
		Stickelbract_621.002a
67	Sunbeam_814.002_USDA21697	USDA21697_FSCRa
		Sunbeam_814.002a
68	Sunshine_group	USDA21281_FSCRa
		PrideofKent_148.002
69	SuperAlpha_626.002_USDA21405	USDA21405_FSCRa
		SuperAlpha_626.002a
70	Talisman_group	Talisman_170.003ac
		PocketTalisman_142.002c
		USDA65101_FSCRac
71	Teamaker_716.002_USDA21120	USDA21120_FSCRa
		Teamaker_716.002a
72	Tolhurst_750.002_USDA21396	USDA21396_FSCRa
		Tolhurst_750.002a
73	Ultra_718.004_USDA21484	USDA21484_FSCRa
		Ultra_718.004a
74	USDA19085Male_13.004_USDA19085M	USDA19085M_FSCRa
		USDA19085Male_13.004a
75	USDA21110Male_598.004_USDA21110M	USDA21110M_FSCRa
		USDA21110Male_598.004a
76	USDA21612_group	USDA21612_890.002ac
		Htcl223_1472.001c
		USDA21612_FSCRac
77	USDA63015Male_64.003_USDA63015M	USDA63015M_FSCRa
		USDA63015Male_64.003a
78	Vojvodina_155.003_USDA21083	USDA21083_FSCRa
		Vojvodina_155.003a
79	WhitbredsGolding_909.004_USDA21668	USDA21668_FSCRa
		WhitbredsGolding_909.004a
80	WildYugoslvian33_63.005_63.002_USDA21087M	WildYugoslavian33_63.005ab
		WildYugoslavian33_63.002ab
		USDA21087M_FSCRa
81	WildYugoslavian510_26.003_USDA21089	WildYugoslavian510_26.003a
		USDA21089M_FSCRa
82	Willamette_128.003_USDA21041	USDA21041_FSCRa
		Willamette_128.003a
83	WyeChallenger_1526.001_182.002_USDA21043	WyeChallenger_182.002ab
		WyeChallenger_1526.001ab
		USDA21043_FSCRa
84	WyeNorthern_179.002_USDA21044	USDA21044_FSCRa
		WyeNorthern_179.002a
85	WyeSaxon_144.002_USDA21282	USDA21282_FSCRa
		WyeSaxon_144.002a
86	WyeTarget_88.004_USDA21112	USDA21112_FSCRa
		WyeTarget_88.004a
87	Yeoman_605.003_USDA21498	USDA21498_FSCRa
		Yeoman_605.003a
88	Zattlerseedlingmale_16.002_USDA64037M	USDA64037M_FSCRa
		Zattlerseedlingmale_16.002a
89	Zenith_609.004_USDA21499	USDA21499_FSCRa
		Zenith_609.004a
a Samples representing the same cultivar under different designations between the USDA-ARS NCGR and the USDA-ARS FSCR
b Same cultivars donated or obtained by the NCGR from different sources and given different local numbers (indicated by the prefix CHUM for Corvallis Humulus)
c Purposed clonal selections and heat-treated clones
