# Supplementary material for: Two fingerprinting sets for Humulus lupulus based on KASP and microsatellite markers
Source: PLoS One. 2022 Apr 14;17(4):e0257746. doi: 10.1371/journal.pone.0257746 (PMC9009645; doi:10.1371/journal.pone.0257746)
Supplement: S10 Table — Includes offspring, candidate father, father FL probability, father PL confidence level, candidate mother, mother FL probability, mother PL confidence level, and parent PL probability. Parent PL probability does not include candidate male if father FL probability is < 0.50. FL probability and PL probabilities range from 0 to 1. Higher FL probability and PL level of confidence numbers indicate a stronger parental candidate. Higher parent PL probability indicates stronger parental pair configuration. Missing values (-) indicate COLONY didn’t identify a candidate parent. The likely true to type genotype is highlighted in grey. (XLSX) [file pone.0257746.s011.xlsx]

## Sheet: Sheet1
S10 Table. COLONY full likelihood (FL) and pairwise likelihood (PL) parentage analysis. Includes offspring, candidate father, father FL probability, father PL confidence level, candidate mother, mother FL probability, mother PL confidence level, and parent PL probability. Parent PL probability does not include candidate male if father FL probability is < 0.50. FL probability and PL probabilities …
Offspring	Father	Father FL Probability	Father PL Confidence	Mother	Mother FL Probability	Mother PL Confidence	Parent PL Probability
Population HQ2015023
USDAHQ2015023.010M_FSCR	USDA2008026.071M	-	0.65	USDAHQ023Lublin_FSCR	0.7165	0.95	1
USDAHQ2015023.013M_FSCR	-	-	-	USDAHQ023Lublin_FSCR	0.7165	0.95	0.9997
USDAHQ2015023.007_FSCR	-	-	-	USDAHQ023Lublin_FSCR	0.7165	0.95	0.9999
USDAHQ2015023.009_FSCR	Comet(Male)_56.002_USDA21184M	-	0.55	USDAHQ023Lublin_FSCR	0.7165	0.95	1
USDAHQ2015023.011_FSCR	USDA21130M_FSCR	-	-	USDAHQ023Lublin_FSCR	0.7165	0.95	0.9999
USDAHQ2015023.002_FSCR	USDA19048M_FSCR	-	0.9	USDAHQ023Lublin_FSCR	0.7165	0.95	0.9991
USDAHQ2015023.004_FSCR	-	-	-	USDAHQ023Lublin_FSCR	0.7165	0.95	1
USDAHQ2015023.012_FSCR	-	-	-	USDAHQ023Lublin_FSCR	0.7165	0.95	1
USDAHQ2015023.005_FSCR	-	-	-	USDAHQ023Lublin_FSCR	0.7165	0.95	0.9997
USDAHQ2015023.014_FSCR	USDA21446M_FSCR	-	-	USDAHQ023Lublin_FSCR	0.7165	0.95	0.9951
USDAHQ2015023.008_FSCR	-	-	-	USDAHQ023Lublin_FSCR	0.7165	0.95	0.9978
USDAHQ2015023.001_FSCR	-	-	-	USDAHQ023Lublin_FSCR	0.7165	0.95	1
USDAHQ2015023.003_FSCR	-	-	-	USDAHQ023Lublin_FSCR	0.7165	0.95	1
USDAHQ2015023.006_FSCR	USDA21327M_FSCR	-	0.85	USDAHQ023Lublin_FSCR	0.7165	0.95	0.9998
Population HQ2015034
USDAHQ2015034.008M_FSCR	USDA64033M_49.002	-	0.7	USDAHQ34WyeNorthDown_FSCR	0.5948	0.95	1
USDAHQ2015034.001_FSCR	-	-	-	USDAHQ34WyeNorthDown_FSCR	0.5948	0.95	1
USDAHQ2015034.009_FSCR	UDSA64033M_49.002	-	0.55	USDAHQ34WyeNorthDown_FSCR	0.5948	0.95	1
USDAHQ2015034.015_FSCR	USDA21302M_FSCR	-	0.75	USDAHQ34WyeNorthDown_FSCR	0.5948	0.95	1
USDAHQ2015034.010_FSCR	-	-	-	USDAHQ34WyeNorthDown_FSCR	0.5948	0.95	1
USDAHQ2015034.003M_FSCR	-	-	-	USDAHQ34WyeNorthDown_FSCR	0.5948	0.95	1
USDAHQ2015034.011_FSCR	-	-	-	USDAHQ34WyeNorthDown_FSCR	0.5948	0.95	1
USDAHQ2015034.004_FSCR	USDA21327M_FSCR	-	0.5	USDAHQ34WyeNorthDown_FSCR	0.5948	0.95	1
USDAHQ2015034.012_FSCR	-	-	-	USDAHQ34WyeNorthDown_FSCR	0.5948	0.95	0.9987
USDAHQ2015034.005_FSCR	-	-	-	USDAHQ34WyeNorthDown_FSCR	0.5948	0.95	0.9987
USDAHQ2015034.013_FSCR	-	-	-	USDAHQ34WyeNorthDown_FSCR	0.5948	0.95	1
USDAHQ2015034.006M_FSCR	-	-	-	USDAHQ34WyeNorthDown_FSCR	0.5948	0.95	0.9996
USDAHQ2015034.014_FSCR	-	-	-	USDAHQ34WyeNorthDown_FSCR	0.5948	0.95	0.9996
USDAHQ2015034.007_FSCR	USDA64036M_FSCR	-	0.5	USDAHQ34WyeNorthDown_FSCR	0.5948	0.95	1
Atlas
USDA21052_FSCR ('Atlas')	USDA63015M_FSCR	-	0.85	BrewersGold_group	0.9854	0.95	0.9799
Atlas_1483.001	USDA21184M_FSCR	-	0.65	-	-	-	0.9521
Aurora
USDA21053_FSCR ('Aurora')	-	-	-	-	-	-	0.9203
Aurora_161.002	-	-	-	Northern Brewer_group	0.9309	0.95	0.3955
Banner
USDA21287_FSC ('Banner')	USDA21130M_FSCR	0.9933	0.5	-	-	-	0.849
Banner_611.00	USDA21130M_FSCR	0.9933		BrewersGold_group	0.9869	0.95	0.8503
Blisk
USDA21238_FSCR ('Blisk')	-	-	-	USDA21052_FSCR ('Atlas')	0.2583	-	0.4762
Blisk_166.002	USDA63015Male_64.003	-	0.55	USDA21052_FSCR ('Atlas')	0.2583	0.95	0.9546
Bobek
USDA21239_FSCR ('Bobek')	USDA64101M_FSCR	-	0.5	-	-	-	0.8069
Bobek_1486.001_139.002	-	-	-	Northern Brewer_group	-	0.95	0.4616
Dunav
Dunav_157.002_1465.001	-	-	-	Northern Brewer_group	0.4984	0.95	0.9912
USDA21081_FSCR ('Dunav')	-	-	-	Northern Brewer_group	0.4984	0.95	0.9912
Early Cluster E2
EarlyClusterE2_group	-	-	-	Calicross_group	0.5454	-	0.5337
EarlyClusterE2_group	-	-	-	Talisman_group	0.3372	-	0.33
EarlyClusterE2_group	-	-	-	GreenBullet_623.002	0.0044	-	-
EarlyClusterE2_group	-	-	-	Joplin1_UNL	0.0018	-	-
EarlyClusterE2_group	-	-	-	Shinshuwase_group	0.0029	-	-
EarlyClusterE2_group	-	-	-	SmoothCone_171.002_USDA66056	0.0956	-	0.0936
EarlyClusterE2_group	-	-	-	SouthernCross_932.002_USDA21703	0.0097	-	-
Pride of Kent and Sunshine
USDA21280_FSCR ('Sunshine')a	-	-	-	BrewersGold_group	0.9997	0.95	0.9334
Sunshine_group	-	-	-	-	-	-	0.9513
Southern Brewer
SouthernBrewer_190.002	USDA19009M_FSCR	-	0.5	-	-	-	0.9795
USDA21187_FSCR ('Southern Brewer')	USDAHQ2015035.050M_FSCR	-	0.8	-	-	-	0.5072
Toyomidori
Toyomidori_914.003	USDA64103M_FSCR	0.578	-	Northern Brewer_group	0.6991	0.9	0.9563
USDA21676_FSCR ('Toyomidori')	-	-	-	-	-	-	0.6599
a Likely to be 'Pride of Kent'
