# Supplementary material for: Two fingerprinting sets for Humulus lupulus based on KASP and microsatellite markers
Source: PLoS One. 2022 Apr 14;17(4):e0257746. doi: 10.1371/journal.pone.0257746 (PMC9009645; doi:10.1371/journal.pone.0257746)
Supplement: S11 Table — Each full sibling relationship is supported by full likelihood > 0.50 probability. Includes mother, father, probability of inclusion (Inc.), probability of exclusion (Exc.), and siblings included in the full sib family. Probability of inclusion ranges from 0 to 1 with low numbers indicating family is splitable. Probability of exclusion ranges from 0 to probability of inclusion of the same full sib family with higher numbers indicating that individuals within a full sib configuration are full sib and no other individuals are full sibs within the full sib family. Higher probability of inclusion and lower probability of exclusion means that the best full sibship is probably true, but incomplete. (XLSX) [file pone.0257746.s012.xlsx]

## Sheet: Sheet1
S11 Table. COLONY best maximum likelihood (ML) full family configuration. Each full sibling relationship is supported by full likelihood > 0.50 probability. Includes mother, father, probability of inclusion (Inc.), probability of exclusion (Exc.), and siblings included in the full sib family. Probability of inclusion ranges from 0 to 1 with low numbers indicating family is splitable. Probability …
Mother	Father	Prob(Inc.)	Prob(Exc.)	Sibling 1	Sibling 2	Sibling 3	Sibling 4	Sibling 5
Population HQ2015023
USDAHQ023Lublin_FSCR	Unknown Father 1	1	0.0438	USDAHQ2015023.008_FSCR
USDAHQ023Lublin_FSCR	Unknown Father 2	0.7371	0.474	USDAHQ2015023.001_FSCR	USDAHQ2015023.003_FSCR	USDAHQ2015023.006_FSCR
USDAHQ023Lublin_FSCR	Unknown Father 3	0.5384	0.1472	USDAHQ2015023.009_FSCR	USDAHQ2015023.011_FSCR
USDAHQ023Lublin_FSCR	Unknown Father 4	0.0121	0.0112	USDAHQ2015023.002_FSCR	USDAHQ2015023.004_FSCR	USDAHQ2015023.012_FSCR	USDAHQ2015023.005_FSCR	USDAHQ2015023.014_FSCR
USDAHQ023Lublin_FSCR	Unknown Father 5	0.0405	0.0178	USDAHQ2015023.010M_FSCR	USDAHQ2015023.013M_FSCR	USDAHQ2015023.007_FSCR
Population HQ2015034
USDAHQ34WyeNorthDown_FSCR	Unknown Father 1	0.4324	0.052	USDAHQ2015034.008M_FSCR	USDAHQ2015034.009_FSCR	USDAHQ2015034.015_FSCR	USDAHQ2015034.003M_FSCR	USDAHQ2015034.006M_FSCR
USDAHQ34WyeNorthDown_FSCR	Unknown Father 2	0.4895	0.0152	USDAHQ2015034.001_FSCR	USDAHQ2015034.007_FSCR
USDAHQ34WyeNorthDown_FSCR	Unknown Father 3	0.541	0.0271	USDAHQ2015034.010_FSCR	USDAHQ2015034.012_FSCR
USDAHQ34WyeNorthDown_FSCR	Unknown Father 4	0.5477	0.0277	USDAHQ2015034.011_FSCR	USDAHQ2015034.004_FSCR	USDAHQ2015034.013_FSCR	USDAHQ2015034.014_FSCR
USDAHQ34WyeNorthDown_FSCR	Unknown Father 5	1	0.0372	USDAHQ2015034.005_FSCR
Atlas
Unknown Mother 1	Unknown Father 1	1	0.9987	Atlas_1483.001
BrewersGold_group	Unknown Father 2	1	0.9987	USDA21052_FSCR ('Atlas')
Aurora
Unknown Mother 1	Unknown Father 1	1	0.9999	USDA21053_FSCR ('Aurora')
NorthernBrewer_group	Unknown Father 2	1	0.9999	Aurora_161.002
Banner
BrewersGold_group	USDA21130M_FSCR	1	0.6001	Banner_611.002
Unknown Mother 1	USDA21130M_FSCR	1	0.6001	USDA21286_FSCR ('Banner')
Blisk
USDA21052_FSCR	Unknown Father 1	1	0.8602	USDA21238_FSCR ('Blisk')
USDA21052_FSCR	Unknown Father 2	1	0.8602	Blisk_166.002
Bobek
Unknown Mother 1	Unknown Father 1	0.5425	0.5425	Bobek_1486.001_139.002	USDA21239_FSCR ('Bobek')
Bullion
Unknown Mother 1	Unknown Father 1	0.4758	0.4087	BrewersGold_group	Bullion_group
Unknown Mother 1	Unknown Father 2	1	0.3301	USDA21056_FSCR ('Bullion')
Dunav
NorthernBrewer_group	Unknown Father 1	0.9038	0.9038	Dunav_157.002_1465.001	USDA21081_FSCR ('Dunav')
Early Cluster E2
Unknown Mother 1	Unknown Father 1	0.9848	0.0988	EarlyClusterE2_602.002	Talisman_group
Pride of Kent and Sunshine
BrewersGold_group	Unknown Father 1	1	0.9723	USDA21280_FSCR ('Sunshine')
Unknown Mother 1	Unknown Father 1	1	0.9723	Sunshine_group
Southern Brewer
Unknown Mother 1	Unknown Father 1	1	0.9986	SouthernBrewer_190.002
Unknown Mother 2	Unknown Father 2	1	0.9986	USDA21187_FSCR ('Southern Brewer')
Toyomidori
NorthernBrewer_group	USDA64103M_FSCR	1	1	Toyomidori_914.003
Unknown Mother 1	Unknown Father 1	1	1	USDA21676_FSCR ('Toyomidori')
