# Supplementary material for: Two fingerprinting sets for Humulus lupulus based on KASP and microsatellite markers
Source: PLoS One. 2022 Apr 14;17(4):e0257746. doi: 10.1371/journal.pone.0257746 (PMC9009645; doi:10.1371/journal.pone.0257746)
Supplement: S12 Table — Includes female parent, cultivar set name, sample names, and the genotype at each SSR in the 9-SSR fingerprinting set. Alleles that are different within each cultivar group are highlighted in grey. (XLSX) [file pone.0257746.s013.xlsx]

## Sheet: Sheet1
S12 Table. Genotype of same name accessions from the USDA-ARS NCGR and the USDA-ARS FSCR that had different profiles. Includes female parent, cultivar set name, sample names, and the genotype at each SSR in the 9-SSR fingerprinting set. Alleles that are different within each cultivar group are highlighted in grey.
Female Parent	Cultivar set	Sample name	HI-AGA7	K10315842	K103155910	K10316221	Primer 1	Primer 6	K10315931	K10316016	ACA 1-K9-3
Atlas	Blisk	USDA21238_FSCR ('blisk')	181	270	369	143:156	250	237	309:312	391:397	189:211
		Blisk_166.002	178:181:209	270	369	125:140:156	232:235:250	237:249	304:312	391:397	165:174:211
Brewer's Gold	Atlas	USDA21052_FSCR ('Atlas')	181:184	267:270	369	125:156	232:250	240	304:312	391:397	165:211
		Atlas_1483.001	178:181:206:209	267:285	369	140:143:156	250:253	240:249	309:312	391:397	174:189:211
	Banner	USDA21287_FSCR ('Banner')	181:206	267:285	359:369	156	250:253	237:249	312	391	211
		Banner_611.002	181:209	267:270	359:369	125:156	232:253	249	304:312	391:397	165:211
Fuggle	Southern Brewer	USDA21187_FSCR ('Southern Brewer')	181	267:285	369	156:159	250:253	237:249	309:312	391:397	211:217
		SouthernBrewer_190.002	160:181	267:279	362:369	125:137	226:253	237	303:312	391	165:199
Northern Brewer	Aurora	USDA21053_FSCR ('Aurora')	172:181:184	279	369	125:156:159	226:250:253	237:249	312	391:397	165:211:217
		Aurora_161.002	181:209	270:285	369	140:156	235:250	240	312	391:397	174:211
	Bobek	USDA21239_FSCR ('Bobek')	206:209	270	362:369	140:156	235:250	240	304:312	391:397	174:211
		Bobek_1486.001_139.002	181:209	270:285	369	140:156	235:250	240	309:312	391:397	174:211
	Dunav	USDA21081_FSCR ('Dunav')	181:209	270:285	369	143:156	250:253	249	312	391:397	189:211
		Dunav_157.002_1465.001	181:209	270:285	369	137:143	253	237	312	391:397	189:199
	Toyomidori	USDA21676_FSCR ('Toyomidori')	181	267:270	369	143:156	235	237	303:312	391:397	189:211
		Toyomidori_914.003	197:209	267:279	369	119:137	226:253	228:240	304:312	391:397	168:199
Wild Manitoba BB1	Bullion	USDA21056_FSCR ('Bullion')	181:206	267:270	362:369	125:156	232:250	225	304:312	391:397	165:211
		Bullion_group	181:209	NA	362:369	125:143	232:235	240	304:312	391:397	165:189
