# Supplementary material for: Two fingerprinting sets for Humulus lupulus based on KASP and microsatellite markers
Source: PLoS One. 2022 Apr 14;17(4):e0257746. doi: 10.1371/journal.pone.0257746 (PMC9009645; doi:10.1371/journal.pone.0257746)
Supplement: S13 Table — Samples are grouped by common female parent. Alleles in common with the female parent are highlighted in orange. Offspring alleles that are not shared with the female parent are highlighted in grey. (XLSX) [file pone.0257746.s014.xlsx]

## Sheet: Sheet1
S13 Table. Genotypes at the 9 SSRs for female parents and nine reported progenies with non-matching allele composition that were obtained from the USDA-ARS NCGR and the USDA-ARS FSCR. Samples are grouped by common female parent. Alleles in common with the female parent are highlighted in orange. Offspring alleles that are not shared with the female parent are highlighted in grey.
Sample_name	HI-AGA7				K10315842		K103155910		K10316221			Primer 1			Primer 6		K10315931		K10316016		ACA 1-K9-3
Northern Brewer Parent
NorthernBrewer_groupa	181	209			267	285	369		137	156		250	253		240		312		391	397	199	211
USDA21081_FSCR ('Dunav')	181	209			285	270	369		156	143		250	253			249	312		391	397	211	189
Dunav_157.002_1465.001	181	209			285	270	369		137	143		253				237	312		391	397	199	189
USDA21676_FSCR ('Toyomidori')	181	181			267	270	369		156	143		235				237	312	303	391	397	211	189
Toyomidori_914.003	209	197			267	279	369		137	119		253	226		240	228	312	304	391	397	199	168
USDA21053_FSCR ('Aurora')	181	172	184		279		369		156	125	159	250	226	253	237	249	312		391	397	211	165	217
Aurora_161.002	181	209			285	270	369		156	140		250	235		240		312		391	397	211	174
USDA21239_FSCR ('Bobek')	209	206			270		369	362	156	140		250	235		240		312	304	391	397	211	174
Bobek_1486.001_139.002	181	209			285	270	369		156	140		250	235		240		312	309	391	397	211	174
Brewer's Gold Parent
BrewersGold_groupa	181	209			267	270	362	369	125	140		232	235		240		304	312	391	397	165	174
USDA21287_FSCR ('Banner')	181	206			267	285	369	359	156			250	253		237	249	312		391		211
Banner_611.002	181	209			267	270	369	359	125	156		232	253			249	304	312	391	397	165	211
USDA21052_FSCR ('Atlas')	181	184			267	270	369		125	156		232	250		240		304	312	391	397	165	211
Atlas_1483.001	181	209	206	178	267	285	369		140	143	156	250	253		240	249	312	309	391	397	174	189	211
USDA21280_FSCR ('Sunshine')	181	209			270		369		125	156		232	235		240		304	312	391	397	165	211
Sunshine_group	178				267	285	369		156			250	253		240	237	312		391		211
Atlas Parent
USDA21052_FSCRa ('Atlas')	181	184			267	270	369		125	156		232	250		240		304	312	391	397	165	211
USDA21238_FSCR ('Blisk')	181				270		369		156	143		250				237	312	309	391	397	211	189
Blisk_166.002	181	178	209		270		369		125	140	156	232	235	250	237	249	304	312	391	397	165	174	211
Fuggle Parent
Fuggle_groupa	181				270		369		140	156		235			237	240	312		391		174	211
USDA21187_FSCR ('Southern Brewer')	181				267	285	369		156	159		250	253		237	249	312	309	391	397	211	217
SouthernBrewer_190.002	181	160			267	279	369	362	125	137		226	253		237		312	303	391		165	199
a Female parent
