# Supplementary material for: Two fingerprinting sets for Humulus lupulus based on KASP and microsatellite markers
Source: PLoS One. 2022 Apr 14;17(4):e0257746. doi: 10.1371/journal.pone.0257746 (PMC9009645; doi:10.1371/journal.pone.0257746)
Supplement: S14 Table — Synonym sets were given a group name to represent the corresponding genotype. Includes synonym sets identified by genotyping 190 samples with the 9-SSR set collected independently from those submitted to LGC Biosearch Technologies DNA for KASP assay genotyping, 9-SSR synonym sets after allele corrections with DNA from LGC Biosearch Technologies. (XLSX) [file pone.0257746.s015.xlsx]

## Sheet: Sheet1
S14 Table. Eighteen synonym sets and H. lupulus var. neomexicanus Colorado 2-1 of 190 samples genotyped with the 9-SSR and the 25-KASP assays. Synonym sets were given a group name to represent the corresponding genotype. Includes synonym sets identified by genotyping 190 samples with the 9-SSR set collected independently from those submitted to LGC Biosearch Technologies DNA for KASP assay genoty…
Number	Group Name	9-SSR Synonym sets After Allele Corrections	25-KASP Synonyms sets
1	CHUM1601_1601.001_USDA21272M	USDA21272M_FSCR	USDA21272M_FSCR
		CHUM1601_1601.001	CHUM1601_1601.001
2	Horizon_369.001_USDA21373	USDA21373_FSCR	USDA21373_FSCR
		Horizon_369.001	Horizon_369.001
3	Apolon_162.002_USDA21051	Apolon_162.002	Apolon_162.002
		USDA21051_FSCR	USDA21051_FSCR
4	BrewersGold_group	USDA21116_FSCR	USDA21116_FSCR
		GroeneBel_1553.001	GroeneBel_1553.001
5	Celeia_group	Celeia_889.004	Celeia_889.004
		Celeia_889.005	Celeia_889.005
		Saazer_1544.001	Saazer_1544.001
6	Ahil_group	Ahil_1484.001	Ahil_1484.001
		USDA21050_FSCR	USDA21050_FSCR
		FranciaB8_1548.001	FranciaB8_1548.001
7	EarlyClusterE2_group	EarlyClusterE2_602.002	EarlyClusterE2_602.002
		HuellerBitterer_126.003	HuellerBitterer_126.003
8	Calicross_group	Calicross_1534.001	Calicross_1534.001
		Calicross_175.002	Calicross_175.002
		LateClusterSeedling_77.004	LateClusterSeedling_77.004
9	Shinshuwase_group	USDA60042_FSCR	USDA60042_FSCR
		Shinshuwase_191.002	Shinshuwase_191.002
		USDA21286_FSCR	USDA21286_FSCR
		KirinII_246.003	KirinII_246.003
10	Santiam_group	USDA21664_FSCR	USDA21664_FSCR
		H.l.var.neomexicanusColorado21WildAmerican_8.003a	H.l.var.neomexicanusColorado21WildAmerican_8.003a
		Santiam_999.002	Santiam_999.002
11	HuellerBitterer_group	HuellerBitterer_746.002	HuellerBitterer_746.002
		KirinNo5A1_1557.001	KirinNo5A1_1557.001
12	Backa_group	Backa_158.004	Backa_158.004
		BackaE_1467.001	BackaE_1467.001
		Blisk_1485.001	Blisk_1485.001
		USDA21080_FSCR	USDA21080_FSCR
		CanterburyWhitebine_1556.001	CanterburyWhitebine_1556.001
		Elsasser_209.003	Elsasser_209.003
		FranciaB5_1547.001	FranciaB5_1547.001
		GroeneBel_1480.001	GroeneBel_1480.001
		Hersbrucker_1498.001	Hersbrucker_1498.001
		OregonCluster_1533.001	OregonCluster_1533.001
		TardifdeBourgogne_192.003	TardifdeBourgogne_192.003
		Wuerttemberger48_1510.001	Wuerttemberger48_1510.001
		Wuerttemberger49_1511.001	Wuerttemberger49_1511.001
		HersbruckerG_199.002	HersbruckerG_199.002
13	Saazer_group	Aromat_185.002	Aromat_185.002
		Celeia_1490.001	Celeia_1490.001
		USDA21523_FSCR	USDA21523_FSCR
		PetrovackiRani_1469.001	PetrovackiRani_1469.001
		PrecocedeBourgogne_198.002	PrecocedeBourgogne_198.002
		Spalter_1496.001	Spalter_1496.001
		TettnangerUS_197.002	TettnangerUS_197.002
		Universal_809.002	Universal_809.002
14	Scarlet_1597.001_USDA9418.44	Scarlet_1597.001	Scarlet_1597.001
		USDA9418.44_FSCR	USDA9418.44_FSCR
15	KeyworthsEarly_138.002_USDA21278	USDA21278_FSCR	USDA21278_FSCR
		KeyworthsEarly_138.002	KeyworthsEarly_138.002
16	BurlingtonN2_1003.009_1003.11_1003.013	-	BurlingtonN2_1003.009b
		-	BurlingtonN2_1003.011b
		-	BurlingtonN2_1003.013b
17	WildNorthAmerican_group	-	H.l.var.neomexicanusColorado31WildAmerican_106.003ab
		-	H.l.var.neomexicanusArizona14WildAmerican_123.002b
		-	H.l.var.neomexicanusOCJ57_1384.001b
		-	H.l.var.neomexicanusOCJ59_1386.001b
		-	H.l.var.neomexicanusOCJ73_1400.001b
		-	H.l.var.neomexicanusOJ2003013Female_1433.001b
		-	H.l.var.neomexicanusOJ200319Female_1441.001b
		-	USDA60038_FSCRb
		-	H.l.var.neomexicanusOCJ58_1385.001ab
		-	FryeCanyonFemale_1437.001b
		-	H.l.var.neomexicanusOCJ35_1364.001b
a Error in sampling for three samples, leaf tissue from un-intended plant sent to LGC Biosearch Technologies
b Fourteen samples not distinguished with 25 KASP assays
