# Supplementary material for: Two fingerprinting sets for Humulus lupulus based on KASP and microsatellite markers
Source: PLoS One. 2022 Apr 14;17(4):e0257746. doi: 10.1371/journal.pone.0257746 (PMC9009645; doi:10.1371/journal.pone.0257746)
Supplement: S15 Table — Includes, cultivar name, hop type [cultivated (CULT) vs wild North American (WNA)], sex, HI-AGA genotype for accessions in each of the studies. Samples highlighted in gray do not have equivalent allele calls. (-) indicates no sample or genotype. (XLSX) [file pone.0257746.s016.xlsx]

## Sheet: Sheet1
S15 Table. Comparison of HI-AGA7 genotype of hop cultivars from this study that are in common with three previous studies: Jakse et al., 2008; Korbecka-Glinka et al., 2016; and Rodolfi et al., 2018. Includes, cultivar name, hop type [cultivated (CULT) vs wild north American (WNA)], sex, HI-AGA genotype for accessions in each of the studies. Samples highlighted in gray do not have equivalent allel…
	This study				Jakse et al., 2008		Korbecka-Glinka et al., 2016		Rodolfi et al., 2018
Number	Sample name	Sex	Population	HI-AGA7	Name	HI-AGA7 genotype	Name	HI-AGA7 genotype	Name	HI-AGA7 genotype
1	Ahil CHUM 160	Female	CULT	181209	Ahil	180207	-	-	-	-
2	Amos' Early bird Gold CHUM 1517	Female	CULT	178181	Early_Bird_Gol	177180	-	-	GOLDINGS	181184
3	Aurora CHUM 161	Female	CULT	181209	Aurora	180207	-	-	AURORA	184
4	Bobek CHUM 139	Female	CULT	181209	Bobek	180207	-	-	-	-
5	Brewer's Gold CHUM 130	Female	CULT	181209	Brewers_Gold	180207	-	-	BREWER's GOLD	184212
6	Cascade CHUM 196	Female	CULT	160181	Cascade	159180	-	-	CASCADE	163187
7	Centennial CHUM 603	Female	CULT	181209	-	-	-	-	CENTENNIAL	184212
8	Chinook CHUM 243	Female	CULT	181209	-	-	-	-	CHINOOK	184212
9	Comet CHUM 1530	Female	CULT	178197	Comet	177195	-	-	-	-
10	Dorado UNL	Female	CULT	166181	-	-	-	-	EL DORADO	199212
11	Fuggle (57) CHUM 1519	Female	CULT	181	Fuggle's_37	180	-	-	FUGGLE	181, 190 and 184,212
12	Galena CHUM 181	Female	CULT	181209	Galena	180207	-	-	GALENA	163209
13	H. lupulus var. neomexicanus OCJ-25 CHUM 1355	Male	WNA	212224	H_lupulus_var_neomexicanus_Deer_Gulch_#1_male	210222	-	-	-	-
14	H. lupulus var. neomexicanus OCJ-38 CHUM 1367	Male	WNA	221	H_lupulus_var_neomexicanus_Willow_Creek_male	117217	-	-	-	-
15	H. lupulus var. neomexicanus OCJ-74 CHUM 1401	Male	WNA	227230	H_lupulus_var_neomexicanus_Phantom_Canyon_#2B_male	224227	-	-	-	-
16	Hallertauer Gold CHUM 819	Female	CULT	206209	Hallertauer_Gold	204207	-	-	-	-
17	Hallertauer Magnum CHUM 815	Female	CULT	181209	Magnum	180207	Hallartauer Magnum	177, 205	H. MAGNUM	184212
18	Hallertauer mittelfruh CHUM 203	Female	CULT	178184	Hallertauer_Mit	177183	-	-	-	-
19	Hallertauer Tradition CHUM 820	Female	CULT	206209	Hallertauer_Tra	204207	Hallertauer Tradition	202, 205	-	-
20	Hersbrucker-6 CHUM 608	Female	CULT	181	-	-	-	-	HERSBRUCKER	184
21	Hueller Aroma CHUM 1505	Female	CULT	181	Huller_Aroma	204	-	-	-	-
22	Keyworth's Midseason CHUM 149	Female	CULT	197206	Keyworth_Mid	195204	-	-	-	-
23	Kirin II CHUM 246	Female	CULT	172181	Kirin_1_2	171180	-	-	-	-
24	Lubelska CHUM 1546	Female	CULT	178206	-	-	Lubelska	174, 202	-	-
25	Northern Brewer CHUM 146	Female	CULT	181209	Northern_Brewer	180207	-	-	NORTHERN BREWER	209212
26	Nugget CHUM 135	Female	CULT	184209	Nugget	183, 207	-	-	NUGGET	187212
27	Osvald Saazer Clone 72 CHUM 1541	Female	CULT	178206	Osvaldov_klon72	177, 204	-	-	SAAZ SAAZER and SAAZ	181209
28	Perle CHUM 530	Female	CULT	206209	Perle	204207	Perle	202, 205	PERLE	209212
29	Pride of Ringwood CHUM 177	Female	CULT	181209	Pride-Of-Ring	180, 207	-	-	-	-
30	Serebrijanka CHUM 1549	Female	CULT	181184	Serebrjanka	180183	-	-	-	-
31	Southern Brewer CHUM 190	Female	CULT	160181	Southern_Brewer	159180	-	-	-	-
32	Spalter Select CHUM 816	Female	CULT	206	Spalter_Select	204	-	-	SPALTER SELECT	205209
33	Tettnanger European CHUM 1497	Female	CULT	178206	-	-	-	-	TETTNANGER	182209
34	USDA 21680 'East Kent Golding'	Female	CULT	178181	-	-	-	-	EAST KENT GOLDINGS	181184
35	Willamette CHUM 128	Female	CULT	172181	-	-	-	-	WILLAMETTE	175, 184
36	Wye Challenger CHUM 182	Female	CULT	178209	Wye_Challenger	177207	-	-	CHALLENGER	166196
37	Wye Target CHUM 88	Female	CULT	181209	Wye_Target	180207	-	-	TARGET	187212
38	Yeoman CHUM 605	Female	CULT	178209	Yeoman	177207	-	-	-	-
