# Supplementary material for: Two fingerprinting sets for Humulus lupulus based on KASP and microsatellite markers
Source: PLoS One. 2022 Apr 14;17(4):e0257746. doi: 10.1371/journal.pone.0257746 (PMC9009645; doi:10.1371/journal.pone.0257746)
Supplement: S16 Table — (-) indicates inability to identify equivalent allele due to absence of genotypes in common between our study and the study in question. (XLSX) [file pone.0257746.s017.xlsx]

## Sheet: Sheet1
S16 Table. Equivalent alleles at HI-AGA7 between this study and three previous studies: Jakse et al., 2008; Korbecka-Glinka et al., 2016; and Rodolfi et al., 2018. (-) indicates inability to identify equivalent allele due to absence of genotypes in common between our study and the study in question.
HI-AGA7 in this study	Jakse et al., 2008	Korbecka-Glinka et al., 2016	Rodolfi et al., 2018
NA	117	-	-
157	-	-	-
160	159	-	163
163	-	-	-
166	-	-	-
169	-	-	-
172	171	-	175
175	-	-	-
178	177	174	181 and 182
181	180	177	184
184	183	-	187
187	-	-	-
190	-	-	-
193	-	-	-
197	195	-	-
200	-	-	-
203	-	-	-
206	204	202	209
209	207	205	212
212	210	-	-
215	-	-	-
218	-	-	-
221	217	-	-
224	222	-	-
227	224	-	-
230	227	-	-
233	-	-	-
236	-	-	-
239	-	-	-
243	-	-	-
246	-	-	-
