# Supplementary material for: Two fingerprinting sets for Humulus lupulus based on KASP and microsatellite markers
Source: PLoS One. 2022 Apr 14;17(4):e0257746. doi: 10.1371/journal.pone.0257746 (PMC9009645; doi:10.1371/journal.pone.0257746)
Supplement: S17 Table — Allele counts in females and males are listed. Alleles highlighted in light grey are male specific and in dark grey are female specific. (-) indicates allele was not found. (XLSX) [file pone.0257746.s018.xlsx]

## Sheet: Sheet1
S17 Table. List of 30 alleles identified at HI-AGA7 alleles per sex in cultivated (CULT), wild North American (WNA) or both (BOTH) types of hop germplasm. Allele counts in females and males are listed. Alleles highlighted in light grey are male specific and in dark grey are female specific. (-) indicates allele was not found.
HI-AGA7 alleles	Population	Female Count	Male Count
157	CULT	3	-
160	BOTH	41	5
163	CULT	-	4
166	BOTH	8	39
169	BOTH	6	-
172	BOTH	25	1
175	BOTH	14	2
178	BOTH	52	9
181	BOTH	154	30
184	BOTH	43	10
187	BOTH	4	-
190	WNA	10	1
193	WNA	2	-
197	BOTH	15	3
200	WNA	3	-
203	BOTH	17	2
206	BOTH	59	16
209	BOTH	104	21
212	BOTH	6	4
215	BOTH	1	1
218	BOTH	10	1
221	WNA	5	3
224	WNA	4	1
227	BOTH	2	3
230	WNA	-	1
233	WNA	2	-
236	WNA	4	-
239	WNA	2	1
243	WNA	1	-
246	WNA	1	-
